# Supplementary material for: Decomposition of air conditioning electricity consumption based on effective duration
Source: PLoS One. 2024 Aug 8;19(8):e0308459. doi: 10.1371/journal.pone.0308459 (PMC11309502; doi:10.1371/journal.pone.0308459)
Supplement: S1 Data — (XLSX) [file pone.0308459.s001.xlsx]

## Sheet: electricity consumption
date	primary sector	tertiary sector	electricity consumption for urban and rural residents
2019-03-01	840.125	8396.02	11007.9
2019-03-02	827.097	7795.49	11389.5
2019-03-03	844.507	7896.31	11137.5
2019-03-04	809.343	7979.34	11197
2019-03-05	838.756	8368.3	10999.1
2019-03-06	824.168	8155.45	11454.7
2019-03-07	845.571	8537.76	11338.2
2019-03-08	824.801	8577.93	12095.2
2019-03-09	833.058	8197.18	11790
2019-03-10	810.393	7835.74	12213
2019-03-11	818.666	8138.95	11106
2019-03-12	785.444	7855.38	11164.4
2019-03-13	809.688	7929.48	10514.9
2019-03-14	793.484	7826.04	10946.9
2019-03-15	814.948	8243.86	10591.6
2019-03-16	791.589	7595.07	11115.3
2019-03-17	812.404	7736.28	10898.4
2019-03-18	788.618	7835.84	10924.8
2019-03-19	816.816	7983.12	10429.5
2019-03-20	800.832	7810.43	10712.9
2019-03-21	820.12	8096.04	10168.5
2019-03-22	774.211	7829.57	10644.8
2019-03-23	801.214	7899.1	10752.7
2019-03-24	785.634	7812.67	11804.9
2019-03-25	799.197	8135.3	10807
2019-03-26	780.483	7875.49	11030.5
2019-03-27	811.333	8008.2	10387.3
2019-03-28	801.803	7930.64	10655.2
2019-03-29	814.314	8014.81	10203.1
2019-03-30	785.79	7585.34	10622.2
2019-03-31	796.404	7710.5	10451.2
2019-04-01	791.455	7893.69	10442.4
2019-04-02	788.356	7950.11	10733.4
2019-04-03	803.561	8022.71	10682.7
2019-04-04	806.139	8008.17	10792.8
2019-04-05	795.088	7474.26	10171.6
2019-04-06	805.634	7514.9	10230.7
2019-04-07	816.745	7737.03	10586.6
2019-04-08	827.429	8129.24	10396.7
2019-04-09	868.427	8541.6	10389
2019-04-10	830.036	8605.56	10291
2019-04-11	812.875	7923.73	10138.7
2019-04-12	814.155	7927.8	10336.6
2019-04-13	792.901	7716.57	10435.2
2019-04-14	843.637	7632.13	10658.5
2019-04-15	813.357	7810.59	10196.1
2019-04-16	820.899	7817.39	10381.2
2019-04-17	830.541	7909	10235
2019-04-18	826.136	7951.32	10123.9
2019-04-19	815.531	7946.47	10101.3
2019-04-20	844.848	7845.4	10309
2019-04-21	829.118	8004.8	10448.2
2019-04-22	866.098	8646.98	10445.4
2019-04-23	847.353	9085.23	10640.4
2019-04-24	860.611	9494.84	11432.7
2019-04-25	842.011	9509.67	11666.6
2019-04-26	890.296	9295.28	10888.3
2019-04-27	842.666	8119.04	10227.6
2019-04-28	855.292	8447.81	10184.5
2019-04-29	857.544	9035.49	10501
2019-04-30	886.644	9322.77	10863.3
2019-05-01	818.643	7781.18	9821.76
2019-05-02	820.247	7613.83	9829.62
2019-05-03	833.19	7673.49	9969.44
2019-05-04	828.064	7814.1	10220.4
2019-05-05	821.879	8019.27	10099.6
2019-05-06	830.042	8019.6	9969.42
2019-05-07	833.137	7976.88	9997.53
2019-05-08	837.523	7991.22	10097.7
2019-05-09	846.127	8056.7	9989.18
2019-05-10	857.343	8246.65	9968.69
2019-05-11	878.943	8187.42	10163.6
2019-05-12	893.566	8271.47	10357.9
2019-05-13	901.643	9112.3	10514
2019-05-14	889.859	9483.74	11367
2019-05-15	887.26	9260.07	11252.9
2019-05-16	886.176	9492.39	11412.2
2019-05-17	880.043	9597.58	11460.2
2019-05-18	914.857	9593.88	12067.9
2019-05-19	927.22	9789.96	12856
2019-05-20	870.197	9645.58	11692.8
2019-05-21	867.983	8828.69	10350.5
2019-05-22	867.19	8625.29	10016.3
2019-05-23	883.159	8792.11	10072.1
2019-05-24	884.684	8931.02	10124.5
2019-05-25	914.283	8947.75	10454
2019-05-26	893.951	9039.05	10855.3
2019-05-27	906.906	10016.3	11622.2
2019-05-28	893.605	9250.52	10494.9
2019-05-29	858.217	8479.99	9854.29
2019-05-30	890.803	8933.22	10136.4
2019-05-31	892.069	9783.79	10699
2019-06-01	870.124	8892.61	11064.8
2019-06-02	901.457	9294.5	11188.1
2019-06-03	899.831	9668.47	11416.9
2019-06-04	956.322	10806.5	11904.8
2019-06-05	972.891	11183.9	13217.1
2019-06-06	1001.04	11553.8	13330
2019-06-07	962.174	10106.2	13804.7
2019-06-08	1013.96	10659.2	13782.1
2019-06-09	988.717	10554.9	14342.1
2019-06-10	968.076	10932.1	12525
2019-06-11	936.009	10302.4	12323.6
2019-06-12	882.323	9478.17	10589.8
2019-06-13	841.419	8710.27	10408.8
2019-06-14	882.856	9564.09	10441.3
2019-06-15	895.212	9263.67	11215
2019-06-16	910.762	9346.84	11085.7
2019-06-17	928.797	10399.7	12081.1
2019-06-18	1008.42	11684.6	13127.6
2019-06-19	1038.57	12345.3	15184.8
2019-06-20	1088.8	12990.3	15604
2019-06-21	1093.54	13086.1	16963.3
2019-06-22	1085.57	12005.5	15747.9
2019-06-23	983.468	9949.57	13268.5
2019-06-24	891.664	9404.86	10590.6
2019-06-25	879.669	9154.73	10734.7
2019-06-26	956.446	10574.1	11507.1
2019-06-27	1013.24	11598.9	13745
2019-06-28	1094.73	12924.6	15168.6
2019-06-29	1116.76	12476.9	17302.7
2019-06-30	1154.47	12793.9	17571.1
2019-07-01	1132.18	13417	18022.9
2019-07-02	1122.31	13086.6	16327.7
2019-07-03	1021.33	11956.6	14914.8
2019-07-04	1029.03	12244.1	14374.9
2019-07-05	1018.08	12222.7	15269.5
2019-07-06	1045	11629.1	14757.9
2019-07-07	1038.31	11227	15561.9
2019-07-08	1079.02	12640.4	15378
2019-07-09	1035.84	12245.6	15702.6
2019-07-10	1007.71	11781.5	14021.7
2019-07-11	990.839	11181.7	13873.5
2019-07-12	1058.97	12311.4	14601.6
2019-07-13	1061.04	11820.9	16267.9
2019-07-14	1079.34	11958.2	16236.5
2019-07-15	1102.86	12833.7	17192.6
2019-07-16	1148.83	13282.8	17036.5
2019-07-17	1135.73	13056.5	17708.5
2019-07-18	1164.61	13440.5	17556
2019-07-19	1171.9	13574.3	18926.3
2019-07-20	1163.39	12811.3	17787.9
2019-07-21	1101.61	11902.9	17327.9
2019-07-22	1054.31	12156.1	14853.1
2019-07-23	1045.01	12095	15500
2019-07-24	1106.73	12932.7	16158.1
2019-07-25	1125.98	13143.5	17771.5
2019-07-26	1172.25	13682.9	17680.7
2019-07-27	1133.65	12337.3	17640.8
2019-07-28	1129	12164.3	16456.9
2019-07-29	1137.44	13162.2	17881.7
2019-07-30	1176.33	13756.3	17994
2019-07-31	1143.36	13372.2	18525.3
2019-08-01	1116.86	13114.9	16908.7
2019-08-02	1054.31	12428.7	16229.7
2019-08-03	1081.57	12012.5	15720.2
2019-08-04	1099.13	11815	17120
2019-08-05	1143.91	13375.3	17196.4
2019-08-06	1136.9	13191.5	17934.8
2019-08-07	1160.29	13476.7	17362.4
2019-08-08	1154.67	13451.4	18491.3
2019-08-09	1200.07	14024.3	18542.1
2019-08-10	1193.96	13242.5	20507.2
2019-08-11	1201.69	13282.3	19640
2019-08-12	1172.02	13798.6	19433.9
2019-08-13	1197.29	14167.6	18859.7
2019-08-14	1162.07	13577.7	18854
2019-08-15	1158.36	13569.3	17598.7
2019-08-16	1124.97	13072.9	17438.1
2019-08-17	1144.41	12492.2	16552.4
2019-08-18	1095.57	11718.7	16396.1
2019-08-19	1089.97	12599.7	15268.9
2019-08-20	1074.99	12423.3	15878.3
2019-08-21	1121.56	12963	15966
2019-08-22	1127.8	13008	17149.2
2019-08-23	1179.68	13704.2	17253
2019-08-24	1154.08	12595.5	18077.9
2019-08-25	1053.24	11576	15466.4
2019-08-26	1090.22	12815.9	16343
2019-08-27	1157.98	13622.5	16980.8
2019-08-28	1156.01	13545.9	18107.3
2019-08-29	1195.64	14191	18316.3
2019-08-30	1104.56	12936.3	16874
2019-08-31	1059.59	12019.1	14923.8
2019-09-01	1056.6	12508.5	16192.7
2019-09-02	1063.72	13892.8	15693.2
2019-09-03	1037.25	13605.8	14881.8
2019-09-04	1039.05	13411.5	14441.4
2019-09-05	1056.01	13542.7	14361.3
2019-09-06	1084.55	13973.7	15197.1
2019-09-07	1093.98	12927.9	16371.3
2019-09-08	1085.27	12627.4	16360.5
2019-09-09	1091.95	14120.6	15499.7
2019-09-10	1108.1	14321.7	15916
2019-09-11	1111.82	14341.6	16006.5
2019-09-12	1108.81	14344.4	16559.4
2019-09-13	1076.55	12093.1	18331.6
2019-09-14	1099.92	12441.8	17511
2019-09-15	1092.41	12548.8	16696.6
2019-09-16	1079.24	13803.8	14785.1
2019-09-17	1064.34	13392.8	13945.2
2019-09-18	1034.97	13050.6	13227.4
2019-09-19	1004.94	12199.3	12080.4
2019-09-20	996.642	11744.1	11193.6
2019-09-21	1006.22	10944.2	11508.7
2019-09-22	1001.48	10667.7	11813.6
2019-09-23	992.474	11469.7	10930.9
2019-09-24	974.639	11195.2	10484.4
2019-09-25	980.157	10982.2	10126.4
2019-09-26	985.541	10997.7	10088.4
2019-09-27	1002.39	11171.6	10192.9
2019-09-28	1025.51	10949.1	11057
2019-09-29	1042.44	12137.2	11445.8
2019-09-30	1040.49	12001.5	11799.1
2019-10-01	1023.97	10670.7	13584.2
2019-10-02	1058.6	10973.1	14730.3
2019-10-03	1077.37	11074.5	15055.5
2019-10-04	1091.49	11207.1	14889.1
2019-10-05	1078.91	11177.5	14478.6
2019-10-06	1027.67	10562.1	12921.2
2019-10-07	1026.73	10479.5	12257
2019-10-08	1023.02	11278.8	11376.3
2019-10-09	1002.05	10828.5	10816.1
2019-10-10	1033.82	11148.9	10834.9
2019-10-11	1057.38	11693.1	11386.8
2019-10-12	1055.41	11760.7	11656.7
2019-10-13	999.037	10052.7	11208.4
2019-10-14	962.264	10226.5	9916.24
2019-10-15	943.828	9874.83	9431.85
2019-10-16	944.902	9689.17	9293.16
2019-10-17	955.962	9867.16	9324.47
2019-10-18	959.308	9997.96	9370.63
2019-10-19	956.507	9387.34	9584.47
2019-10-20	942.008	8994.31	9670.65
2019-10-21	947.332	9376.4	9269.62
2019-10-22	956.164	9371.07	9326.5
2019-10-23	963.219	9457.48	9319.37
2019-10-24	976.012	9604.47	9340.63
2019-10-25	969.487	9640.76	9332.89
2019-10-26	948.855	9053.85	9553.15
2019-10-27	945.587	8804.13	9870.77
2019-10-28	948.628	9299.48	9525.78
2019-10-29	935.718	9143.61	9476.51
2019-10-30	940.487	9098.35	9446.86
2019-10-31	949.127	9124.48	9465.82
2019-11-01	963.493	9255.77	9450.63
2019-11-02	965.654	8904.05	9625.57
2019-11-03	971.167	8810.37	9825.39
2019-11-04	956.908	9159.4	9408.42
2019-11-05	944.808	9048.3	9466.1
2019-11-06	949.765	8986.07	9499.82
2019-11-07	960.87	9049.63	9520.46
2019-11-08	956.102	9081.65	9637.02
2019-11-09	948.129	8618.05	9793.9
2019-11-10	953.299	8434.39	10092.3
2019-11-11	957.429	8915.75	9633.61
2019-11-12	966.592	8972.66	9711.91
2019-11-13	971.144	9087.54	9646.51
2019-11-14	951.356	8984.29	9619.08
2019-11-15	946.677	8978.23	9720.1
2019-11-16	963.568	8625.96	9946.28
2019-11-17	983.964	8633.8	10086.7
2019-11-18	968.773	9067.71	9675.46
2019-11-19	941.9	8846.66	9874.98
2019-11-20	935.723	8815.45	10021.5
2019-11-21	959.686	8904.88	9970.04
2019-11-22	982.078	8998.49	9922.51
2019-11-23	996.697	8806.13	9985.05
2019-11-24	998.107	8761.37	10117.7
2019-11-25	958.274	9016.72	9712.2
2019-11-26	935.565	8908.42	9911.43
2019-11-27	946.788	8946.72	9964
2019-11-28	941.371	8967.8	10287.2
2019-11-29	938.131	8962.26	10372.5
2019-11-30	958.334	8582.42	10558
2019-12-01	963.569	8486.79	10757.5
2019-12-02	939.299	8873.85	10414.5
2019-12-03	940.455	8978.11	10849.9
2019-12-04	944.465	9040.3	11039
2019-12-05	928.874	9255.42	11457.1
2019-12-06	920.36	9470.08	11904.8
2019-12-07	930.722	8951.05	12185.1
2019-12-08	946.542	8888.23	12584.5
2019-12-09	952.805	9342.41	11764.7
2019-12-10	961.082	9185.04	11498.6
2019-12-11	957.002	9173.9	11330
2019-12-12	942.961	9219.56	11287.6
2019-12-13	946.299	9205.59	11142.6
2019-12-14	947.018	8681.61	11297.9
2019-12-15	945.217	8539.37	11413.4
2019-12-16	1065.82	8944.61	10567.1
2019-12-17	980.797	9012.37	10452.1
2019-12-18	960.048	9022.52	10471.7
2019-12-19	941.903	9108.58	10861.7
2019-12-20	945.956	9244.16	11378.3
2019-12-21	937.806	8748.14	11572.6
2019-12-22	950.752	8573.08	11829.3
2019-12-23	939.13	9074.03	11007.1
2019-12-24	948.692	9123.79	10983.7
2019-12-25	949.303	9098.09	10810.2
2019-12-26	946.041	9108.47	10766.5
2019-12-27	923.767	9220.68	11080.6
2019-12-28	928.015	8838.71	11480.4
2019-12-29	940.825	8625.22	11724.3
2019-12-30	940.705	9115.31	11085.7
2019-12-31	918.951	9337.33	11430.8
2020-01-01	914.093	8742.97	12052.2
2020-01-02	928.902	9062.3	11277.7
2020-01-03	941.309	9153.88	11100.3
2020-01-04	950.284	8690.83	11104.2
2020-01-05	955.133	8590.53	11278
2020-01-06	959.113	8977.73	10662.6
2020-01-07	959.889	9006.32	10597
2020-01-08	934.899	8982.27	10741.2
2020-01-09	925.226	8992.38	11021.4
2020-01-10	930.536	8999.53	11114.2
2020-01-11	934.87	8708.9	11446.3
2020-01-12	912.733	8672.57	12005.7
2020-01-13	913.01	9201.4	11761.4
2020-01-14	916.73	8997.85	11835.6
2020-01-15	913.523	9030.58	12019.4
2020-01-16	918.37	8905.2	11987.1
2020-01-17	912.255	8963.32	12445.2
2020-01-18	901.272	8626.73	13129.6
2020-01-19	898.252	8718.13	13059.8
2020-01-20	887.427	8560.94	12910.2
2020-01-21	877.747	8240.42	12855.5
2020-01-22	874.031	7825.38	12745.6
2020-01-23	857.115	7297.37	12934.3
2020-01-24	813.78	6285.31	15299.6
2020-01-25	785.592	6006	12598.7
2020-01-26	794.304	5892.29	13094.4
2020-01-27	799.676	5938.64	13421.2
2020-01-28	815.842	5942.1	13998.9
2020-01-29	829.585	5884.95	13936.5
2020-01-30	845.591	5923.85	14107.4
2020-01-31	861.895	5865.14	14128
2020-02-01	866.971	5798.57	14289.2
2020-02-02	862.661	5747.86	14219.9
2020-02-03	864.019	5878.41	14217.3
2020-02-04	859.117	5779.71	14273.1
2020-02-05	850.41	5644.27	14126.4
2020-02-06	847.686	5615.16	14205
2020-02-07	840.785	6076.32	14078.4
2020-02-08	828.855	5514.21	14260.9
2020-02-09	839.1	5572.72	13810.8
2020-02-10	840.239	5693.29	13367.4
2020-02-11	840.105	5577.71	12928.7
2020-02-12	851.502	5517.49	12576.2
2020-02-13	860.104	5994.9	12499
2020-02-14	857.173	6039.83	12540.5
2020-02-15	855.638	5940.88	12444.4
2020-02-16	840.456	6057.62	13206.9
2020-02-17	842.129	5965.58	13714.9
2020-02-18	846.156	6054.37	13753.6
2020-02-19	852.25	6076.33	13692.3
2020-02-20	857.091	6028.69	13057.8
2020-02-21	868.195	6072.02	12533.8
2020-02-22	870.683	5888.19	12192.5
2020-02-23	870.496	5863.32	12155.9
2020-02-24	880.201	6237.74	11846.7
2020-02-25	901.593	6802.44	11436.9
2020-02-26	909.276	6855.34	11193.5
2020-02-27	896.603	6821.43	11292.6
2020-02-28	907.493	6389.16	11252.8
2020-02-29	923.471	6235.02	11180.4
2020-03-01	913.237	6225.14	11172.9
2020-03-02	893.382	6634.34	11420.7
2020-03-03	905.228	6632.64	11556.3
2020-03-04	899.547	6727.98	11894.3
2020-03-05	894.307	6823.33	12344.4
2020-03-06	904.941	6747.54	12111.7
2020-03-07	921.595	6463.58	11822.6
2020-03-08	915.84	6423.99	11868.7
2020-03-09	924.184	6799.72	11582.1
2020-03-10	898.11	6832.32	11369.8
2020-03-11	895.47	6843.24	11589.6
2020-03-12	897.582	6928.73	11934.3
2020-03-13	913.134	7349.71	11814.2
2020-03-14	901.747	6703.6	11839.5
2020-03-15	903.721	6620.79	11940.7
2020-03-16	913.643	6945.73	11444.7
2020-03-17	920.072	7030.57	11460.2
2020-03-18	930.283	7075.86	11635.2
2020-03-19	936.174	7110.47	11582.8
2020-03-20	922.293	7505.77	11349.2
2020-03-21	933.74	7006.1	11303.2
2020-03-22	951.256	6947.12	11157.7
2020-03-23	935.527	7540.69	10811.3
2020-03-24	925.976	7206.4	10913.3
2020-03-25	944.348	7266.5	10883.1
2020-03-26	950.236	7341.57	10801.4
2020-03-27	953.734	7852.7	10702
2020-03-28	909.625	7043.54	10949.4
2020-03-29	902.153	6966.96	11670.5
2020-03-30	913.118	7427.95	11800.2
2020-03-31	908.96	7449.32	11941.5
2020-04-01	911.6	7402.66	11644.7
2020-04-02	897.359	7424.68	11795.7
2020-04-03	899.412	7456.2	12108.6
2020-04-04	871.906	6872.3	12245
2020-04-05	881.219	6956.86	12118.6
2020-04-06	887.574	7207.85	12375.7
2020-04-07	893.494	7497.83	11872.5
2020-04-08	899.371	7471.57	11615.2
2020-04-09	905.326	7474.53	11236.1
2020-04-10	909.381	7522.67	10993.6
2020-04-11	900.12	7256.82	11108.2
2020-04-12	897.235	7157.36	11264.7
2020-04-13	913.999	7476.64	11079.7
2020-04-14	914.578	7521.5	11081
2020-04-15	930.986	7552.07	10899.8
2020-04-16	949.496	7612.93	10725.2
2020-04-17	969.009	7809.83	10587.6
2020-04-18	986.023	7720.37	10632
2020-04-19	982.124	7815.56	10790.9
2020-04-20	961.326	7976.02	10473.7
2020-04-21	923.68	7779.29	10545.5
2020-04-22	909.875	7689.52	10788.1
2020-04-23	899.838	7722.59	11102.6
2020-04-24	907.658	7714.12	11045
2020-04-25	922.722	7475.52	10975.3
2020-04-26	940.149	7703.37	10701.8
2020-04-27	959.82	7881.99	10506.7
2020-04-28	964.957	7966.78	10420.3
2020-04-29	979.735	8146.53	10441
2020-04-30	992.188	8470.88	10450.5
2020-05-01	978.482	8167	10609
2020-05-02	996.709	8390.89	10842
2020-05-03	1032.22	8849.78	11454.6
2020-05-04	1065.18	9423.9	12216.9
2020-05-05	1046.58	9553.2	12520.2
2020-05-06	1043.14	10105.6	12333.3
2020-05-07	996.627	9372.26	11228.9
2020-05-08	1040.9	10010.4	11673.4
2020-05-09	1090.85	11227	13347.7
2020-05-10	1036.78	10223	13854.3
2020-05-11	981.053	9937.69	11390.2
2020-05-12	997.696	9817.89	10999.1
2020-05-13	993.429	9655.16	10725.3
2020-05-14	1013.4	9931.15	10984.1
2020-05-15	1070.77	11180.3	12243.1
2020-05-16	1078.19	10946.3	14102.7
2020-05-17	1082.31	10295.2	14442.9
2020-05-18	1013.19	10766.6	12400.3
2020-05-19	1017.3	10551.6	11552.4
2020-05-20	991.977	9935.45	10763.2
2020-05-21	962.058	9390.13	10469.1
2020-05-22	941.532	8969.55	10144.3
2020-05-23	978.837	8990.45	10369.1
2020-05-24	1027.26	9487.55	11079.4
2020-05-25	1035.08	10715.6	11276.3
2020-05-26	1013.18	10852	11716.4
2020-05-27	994.644	10029.5	10986.5
2020-05-28	981.898	9781.32	10506.1
2020-05-29	1007.42	10112.2	10671.1
2020-05-30	1024.45	10317.4	11715.9
2020-05-31	1050.01	10590.6	12963.5
2020-06-01	1025.47	11439.6	12353.1
2020-06-02	1052.59	11809.6	12661.2
2020-06-03	1065	12511.2	13796.1
2020-06-04	1071.62	12613	14323.3
2020-06-05	1055.56	12728.5	14537.2
2020-06-06	1044.02	11217.5	14177.4
2020-06-07	1033.52	10379.1	13147.9
2020-06-08	1012.55	10892.6	11769.2
2020-06-09	1017.74	10983.1	11646.9
2020-06-10	1032.14	11612.4	12209.3
2020-06-11	1073.57	12176.2	12913.7
2020-06-12	1121.3	13056.9	14565.8
2020-06-13	1143.34	12491.5	17010.8
2020-06-14	1154.22	12305.7	17957.4
2020-06-15	1151.06	13798.5	16964.7
2020-06-16	1167.38	14239.3	17816.4
2020-06-17	1178.71	14502.5	18626.1
2020-06-18	1184.15	14670.7	18957.7
2020-06-19	1185.75	14677.2	19068.4
2020-06-20	1195.83	13401.6	19713.9
2020-06-21	1191	13051.8	19937.1
2020-06-22	1202.26	14783.1	19309.7
2020-06-23	1222.73	14978	19811.8
2020-06-24	1198.86	14955.8	20166.1
2020-06-25	1154.33	12582.1	21276.5
2020-06-26	1142.13	12537.7	18588.1
2020-06-27	1191.03	13311.6	19490.6
2020-06-28	1207.83	14829.8	19407.8
2020-06-29	1215.53	15060	19764.9
2020-06-30	1219.39	15188	20142.9
2020-07-01	1195.83	14730.1	19282.2
2020-07-02	1187.37	14428.8	18055.8
2020-07-03	1184.29	14563.7	18052.8
2020-07-04	1205.64	13543.6	19320.3
2020-07-05	1211.04	13255.1	20088.5
2020-07-06	1224.91	14913.7	19841.7
2020-07-07	1229.5	15029.6	20209.7
2020-07-08	1201.79	14672.6	19317.9
2020-07-09	1153.31	14116	17497
2020-07-10	1169	14274.1	17300.2
2020-07-11	1221.12	13613.9	19072.7
2020-07-12	1241.48	13534	20831.6
2020-07-13	1274.44	15395.1	21223.9
2020-07-14	1304.34	15487.7	21812.1
2020-07-15	1275.19	15155.6	20741.2
2020-07-16	1246.75	14979.2	19740.1
2020-07-17	1248.46	14838.4	19713
2020-07-18	1255.98	13888.4	20360.2
2020-07-19	1250.59	13707.4	21183.7
2020-07-20	1256.65	15133.7	20701.7
2020-07-21	1269.13	15142.1	20589.8
2020-07-22	1280.83	15254	20829.9
2020-07-23	1292.45	15477.3	21796.8
2020-07-24	1296.46	15560.4	22423
2020-07-25	1258.34	13524.4	20191.8
2020-07-26	1235.81	13226.6	19611.4
2020-07-27	1246.82	14797	19424.5
2020-07-28	1264.51	14950.4	20050.7
2020-07-29	1246.89	14698.6	19586.1
2020-07-30	1237.89	14697.5	19534.5
2020-07-31	1237.07	14770.7	19719.7
2020-08-01	1244.15	13827.5	20480.4
2020-08-02	1238.17	13380	20441.9
2020-08-03	1231.75	14365	19113.6
2020-08-04	1176.95	13958.4	17452.3
2020-08-05	1165.33	13733.1	16506.5
2020-08-06	1207.01	14309.4	17746.7
2020-08-07	1244.45	14691.1	19128.4
2020-08-08	1254.43	13742.1	19991.9
2020-08-09	1259.2	13410.8	20312.3
2020-08-10	1250.39	14746.4	19673.4
2020-08-11	1002.4	12866.5	16136
2020-08-12	1075.91	13903.7	16138.8
2020-08-13	1154.58	14397.5	17593.4
2020-08-14	1198.4	14743.2	18777
2020-08-15	1189.78	13535	18681.5
2020-08-16	1195.7	13165	18418
2020-08-17	1199.81	14577.2	18254.7
2020-08-18	1190.63	14814.4	18715.3
2020-08-19	1204.92	14841	19168.6
2020-08-20	1217.89	14822.9	19003.8
2020-08-21	1206.72	14891.7	18992.6
2020-08-22	1203.27	13777.1	18916.8
2020-08-23	1204.91	13444.5	19168.4
2020-08-24	1216.22	14856.9	18728
2020-08-25	1214.4	15204.9	19049.3
2020-08-26	1191.71	15051.5	18870.8
2020-08-27	1151.57	14178.7	16801.6
2020-08-28	1150.75	14273.4	16047
2020-08-29	1197.15	13717.7	17548.8
2020-08-30	1200.22	13524.4	18277.6
2020-08-31	1211.88	14981.9	18558.6
2020-09-01	1227.29	15401.6	19114.8
2020-09-02	1220.19	15338.3	19494.7
2020-09-03	1210.45	15312.1	18493.8
2020-09-04	1168.72	14681.4	16809.4
2020-09-05	1136.9	12608.9	14981.6
2020-09-06	1153.57	12525.8	15250.3
2020-09-07	1143.03	13556.7	13879.7
2020-09-08	1114.55	13556.5	13353.7
2020-09-09	1150.53	13888.1	13763.8
2020-09-10	1139.76	13868.5	13846
2020-09-11	1144.21	14234.1	14223.3
2020-09-12	1124.38	12559.6	13914.6
2020-09-13	1068.76	11754.8	12924
2020-09-14	1088.66	12930.5	12246.5
2020-09-15	1141.02	13757.4	13303
2020-09-16	1185.62	14655.1	15086.9
2020-09-17	1207.02	15195.3	16456.7
2020-09-18	1159.23	14820	15741.7
2020-09-19	1108.15	13128	14814.1
2020-09-20	1077.88	12157.8	13567.9
2020-09-21	1056.06	12183.2	11300
2020-09-22	1062.53	12246.3	11080.5
2020-09-23	1068.59	12048.4	11075
2020-09-24	1058.42	11489.6	10687.7
2020-09-25	1031.83	11294.1	10098.5
2020-09-26	1021.24	10501.3	10384.5
2020-09-27	990.936	10132.3	9892.7
2020-09-28	998.171	10312.2	9874.16
2020-09-29	1025.5	10802.3	10018
2020-09-30	1002.59	10459.7	10151.7
2020-10-01	977.305	9788.26	10553.3
2020-10-02	1029.43	10117.9	10413.2
2020-10-03	1091.42	10734.8	10968.5
2020-10-04	1122.6	11429.9	11900
2020-10-05	1040.21	10716.8	11087
2020-10-06	1002.27	10218.3	10309.1
2020-10-07	1002.44	10117.9	10181.6
2020-10-08	1011.12	10148.9	10291.9
2020-10-09	1012.29	10642.4	9953.61
2020-10-10	1013.12	10554.7	9889.04
2020-10-11	1028.58	10110.6	10313.1
2020-10-12	1038.04	10701.6	10008.5
2020-10-13	1030.31	10656.4	9932.71
2020-10-14	1039.19	10843.7	9954.13
2020-10-15	1019.69	10583.6	9831.42
2020-10-16	1011.18	10491.4	9866.26
2020-10-17	994.423	9939.64	10061.2
2020-10-18	998.063	9743.81	10239.3
2020-10-19	995.437	10146	9806.68
2020-10-20	1003.72	10078.2	9836.72
2020-10-21	1016.36	10264.2	9887.27
2020-10-22	994.146	10010.6	9904.81
2020-10-23	977.274	9758.69	9884.94
2020-10-24	980.488	9291.14	10097.1
2020-10-25	998.736	9237.74	10322
2020-10-26	1024.93	9955.55	9832.46
2020-10-27	1037.51	10187.2	9853.84
2020-10-28	1042.04	10311	9864.03
2020-10-29	1028.19	10087.7	9828.51
2020-10-30	1020.93	9978.25	9837.4
2020-10-31	1018.2	9466.25	10063.6
2020-11-01	1026.7	9456.08	10286.5
2020-11-02	1034.96	10055.8	9863.83
2020-11-03	1020.25	9885.4	9901.5
2020-11-04	1007.61	9684.94	9912.57
2020-11-05	1022.97	9790.24	9935.42
2020-11-06	1056.7	10144.7	9960.72
2020-11-07	1060.18	9736.86	10322.8
2020-11-08	1034.78	9362.75	10301
2020-11-09	1014.3	9649.99	9962.75
2020-11-10	1010.81	9605.3	10090.8
2020-11-11	1012.56	9634.24	10108
2020-11-12	1022.83	9680.79	10161.1
2020-11-13	1024.81	9698.27	10126.7
2020-11-14	1017.1	9315.9	10402.4
2020-11-15	1026.67	9267.64	10570.8
2020-11-16	1048.93	9898.04	10056.9
2020-11-17	1058.27	10095.1	10033.6
2020-11-18	1089.27	10376.5	10046.7
2020-11-19	1104.83	10805.4	10192.4
2020-11-20	1094.09	10785	10113.9
2020-11-21	1071.55	9912.14	10206.2
2020-11-22	1087.93	9993.42	10488.7
2020-11-23	1042.67	9938.97	9955.98
2020-11-24	1048.65	9906.81	10121.1
2020-11-25	1063.86	9931.15	10085.6
2020-11-26	1078.24	10211.8	10057.9
2020-11-27	1055.16	10160.6	10121.8
2020-11-28	1030.66	9416.92	10590.7
2020-11-29	1028.64	9212.26	11036.1
2020-11-30	1018.39	9647.91	10759.6
2020-12-01	1020.11	9645.17	10881.4
2020-12-02	1023.62	9663.75	10726.2
2020-12-03	1016.38	9689.58	10859.2
2020-12-04	1021.93	9831.42	11168.3
2020-12-05	1026.99	9368.51	11413.6
2020-12-06	1035.83	9222.06	11568.6
2020-12-07	1041.1	9709.68	10899.9
2020-12-08	1022.02	9747.83	11127
2020-12-09	1020.08	9734.91	11138
2020-12-10	1037.19	9751.67	11011.6
2020-12-11	1039.29	9794.84	10868.4
2020-12-12	1039.16	9359.17	11063.4
2020-12-13	1036.17	9181.86	11432.3
2020-12-14	1015.04	9948.47	11599.8
2020-12-15	1019.06	10293.3	12426.5
2020-12-16	1017.14	10591.2	13050.1
2020-12-17	1026.35	10753.2	13499.2
2020-12-18	1035.36	10597.4	13226.1
2020-12-19	1038.24	10041.7	13625.1
2020-12-20	1038.32	9903.1	14253.5
2020-12-21	1031.68	10414.8	13401.9
2020-12-22	1042.37	10302.3	12723.2
2020-12-23	1026.85	10259	12498
2020-12-24	1028.15	10177.8	12194.1
2020-12-25	1016.17	10327.9	12183.1
2020-12-26	1030.83	9627.57	12246.9
2020-12-27	1044.72	9373.5	12129.3
2020-12-28	1042.09	9864.83	11455.7
2020-12-29	1055.16	9871.95	11505.8
2020-12-30	1034.58	10257.5	12093
2020-12-31	1047.53	10950	13546.3
2021-01-01	1041.87	10134.9	14587.3
2021-01-02	1052.75	10016.3	14524.2
2021-01-03	1057.72	9965.93	14312.8
2021-01-04	1058.96	10364.9	13109.1
2021-01-05	1055.02	10366	13007.4
2021-01-06	1045.7	10417.9	13135.2
2021-01-07	1063.46	11088.8	14228.6
2021-01-08	1072.69	11340.8	15078.4
2021-01-09	1082.53	10710.1	16024.8
2021-01-10	1083.09	10487.8	16546.2
2021-01-11	1077.28	11399.3	15671.2
2021-01-12	1070.56	11323.6	15664.8
2021-01-13	1073.61	11222.9	15434.7
2021-01-14	1070.26	10839.2	14768.7
2021-01-15	1058.03	10404.6	13878.2
2021-01-16	1053.25	9724.7	13800.3
2021-01-17	1053.11	9749.11	14518.3
2021-01-18	1058.36	10491.9	14060.5
2021-01-19	1055.84	10435.3	14022.7
2021-01-20	1058.08	10016.4	13290.1
2021-01-21	1065.88	9654.37	12474.8
2021-01-22	1059.25	9470.67	11904.3
2021-01-23	1053.5	9029.3	11926.8
2021-01-24	1038.32	8924.04	12301.8
2021-01-25	1043	9287.1	12001
2021-01-26	1043.71	9313.91	12009.4
2021-01-27	1034.15	9359.64	12173.4
2021-01-28	1033.42	9282.4	12385.6
2021-01-29	1031.25	9432.33	12727.4
2021-01-30	1036.93	9034.19	12966.7
2021-01-31	1045.13	8748.59	12731.8
2021-02-01	1044.41	8969.81	12174.5
2021-02-02	1035.74	9006.03	12223.1
2021-02-03	1026.45	8946.17	12272.8
2021-02-04	1034.77	8896.18	12199.8
2021-02-05	1041.34	8805.63	12058.5
2021-02-06	1041.29	8473.4	12031.8
2021-02-07	1027.36	8552.03	11902.3
2021-02-08	999.823	8427.36	12095.2
2021-02-09	970.84	8245.23	12817.9
2021-02-10	950.76	7805.72	14036.1
2021-02-11	923.079	6688.23	16310.1
2021-02-12	901.779	6386.62	12605.5
2021-02-13	913.956	6632.65	12301.3
2021-02-14	938.351	6939.82	11896.9
2021-02-15	953.48	7148.53	11927.4
2021-02-16	970.494	7363.3	11877
2021-02-17	984.41	7660.58	12069.4
2021-02-18	992.398	8163.86	12267.3
2021-02-19	1009.98	8419.37	12569.1
2021-02-20	1020.47	8473.06	12267
2021-02-21	1039.91	8311.42	12089
2021-02-22	1050.3	8700.8	11541.9
2021-02-23	1050.61	8763.68	11375.5
2021-02-24	1050	8815.2	11364.7
2021-02-25	1046.52	8866.77	11449.5
2021-02-26	1019.41	8712.82	11893.8
2021-02-27	1018.15	8675.32	11726.2
2021-02-28	1035.76	8671.9	11840
2021-03-01	1053.58	9188.42	11287
2021-03-02	1035.59	9343.99	11538
2021-03-03	1043.31	9430.87	11955.5
2021-03-04	1051.47	9400.1	11899
2021-03-05	1050.61	9417.51	11856.9
2021-03-06	1050.43	8975.33	12113.6
2021-03-07	1035.17	8900.92	12448.8
2021-03-08	1038.55	9481.41	11627.4
2021-03-09	1052.55	9497.44	11588.8
2021-03-10	1059.13	9543.2	11481.5
2021-03-11	1069.79	9548.45	11396.1
2021-03-12	1074.48	9575.53	11182.6
2021-03-13	1066.46	9215.06	11534.4
2021-03-14	1077.43	9112.58	11758.5
2021-03-15	1096.68	9602.16	10896.1
2021-03-16	1116.6	9739.4	10792.8
2021-03-17	1116.58	9739.66	10607.9
2021-03-18	1119.66	9808.71	10600
2021-03-19	1132.28	9921.5	10576.1
2021-03-20	1126.11	9573.27	10806.4
2021-03-21	1072.16	9262.28	11555.7
2021-03-22	1075.84	9773	11284.1
2021-03-23	1084.64	9848.49	11651.5
2021-03-24	1074.57	9746.36	11373.8
2021-03-25	1087.16	9733.59	11129.6
2021-03-26	1095.88	9781.57	10958.5
2021-03-27	1123.34	9485.19	11033.3
2021-03-28	1136.6	9586.67	11105
2021-03-29	1127.68	9998.58	10524.3
2021-03-30	1147.18	10392.3	10638.5
2021-03-31	1129.07	10244.4	10496.2
2021-04-01		10562.6	10973
2021-04-02		10946.8	11045.8
2021-04-03		10144.8	11421.5
2021-04-04		9192.64	11341.3
2021-04-05		9434.51	11288.7
2021-04-06		9940.08	10866.1
2021-04-07		9874.58	10649.5
2021-04-08		9878.43	10804.7
2021-04-09		9800.42	10836.4
2021-04-10		9426.88	10981.2
2021-04-11		9455.24	11167.5
2021-04-12		10284.1	10589.7
2021-04-13		10451.6	10637.1
2021-04-14		9981.15	10631.6
2021-04-15		9920.91	10762.6
2021-04-16		10092.3	10657.8
2021-04-17		9747.99	10782.9
2021-04-18		9550.45	10985.3
2021-04-19		9903.68	10512.5
2021-04-20		10107.9	10555.6
2021-04-21		10408.4	10486.7
2021-04-22		10915.4	10549.3
2021-04-23		11300.3	10579.2
2021-04-24		10681.9	10887.1
2021-04-25		10360.1	10494.9
2021-04-26		10453.3	10394.5
2021-04-27		10364.4	10423.9
2021-04-28		10367.1	10555.7
2021-04-29		10578.8	10427.5
2021-04-30		11060.6	10526.5
2021-05-01		10722.9	10903.4
2021-05-02		10478.7	10718.1
2021-05-03		10163.4	10652.7
2021-05-04		10623.7	10841.7
2021-05-05		10371.1	10823.7
2021-05-06		10645.5	10313
2021-05-07		11444.4	10570.4
2021-05-08		11518.1	10688
2021-05-09		11117.6	11306.7
2021-05-10		12441.2	11069.3
2021-05-11		13197.9	11728.6
2021-05-12		13616.2	12392.9
2021-05-13		14209.1	13148.8
2021-05-14		14980.3	14166
2021-05-15		14248.3	15921.5
2021-05-16		14117.3	17115.5
2021-05-17		15164.2	15507.4
2021-05-18		13725.5	13572
2021-05-19		13909.6	12875.5
2021-05-20		14610.9	13704.4
2021-05-21		14708.2	14328.9
2021-05-22		13257.3	14681.7
2021-05-23		13110.8	14996.7
2021-05-24		14052.8	13955.9
2021-05-25		12958.1	12040.6
2021-05-26		14298	13179.2
2021-05-27		15069.8	14691.1
2021-05-28		14841.2	14796.2
2021-05-29		12347.3	13486.4
2021-05-30		11334	12136.7
2021-05-31		11734.6	10871.7
2021-06-01		12239	10978.5
2021-06-02		13359.6	11880
2021-06-03		14739.6	13465.8
2021-06-04		14143.1	13528.9
2021-06-05		11641	11951.3
2021-06-06		11591.1	11730.3
2021-06-07		11792.4	10897.3
2021-06-08		12835	11484.8
2021-06-09		13910.4	12591
2021-06-10		14871.1	13850.5
2021-06-11		15506.2	15147.4
2021-06-12		14396.8	17088.6
2021-06-13		14081.4	18266.2
2021-06-14		13941.6	19779.4
2021-06-15		16652.8	18608.8
2021-06-16		17222.8	19742.2
2021-06-17		17546.9	20459
2021-06-18		17772.3	20993.4
2021-06-19		16450.4	22731.9
2021-06-20		15742.3	22129.9
2021-06-21		16175.6	17867.1
2021-06-22		14039.8	13629.5
2021-06-23		12987.3	11690.7
2021-06-24		12674.9	11439.3
2021-06-25		13420.3	11839.6
2021-06-26		13547.8	13601.5
2021-06-27		14261.3	16057.5
2021-06-28		15023.3	15196.4
2021-06-29		14811.9	14758.2
2021-06-30		15355.4	15021.4
2021-07-01		15694.6	16264.8
2021-07-02		16343.7	17715.8
2021-07-03		14261.1	19156.6
2021-07-04		15414.1	20544.6
2021-07-05		16924.4	20327.9
2021-07-06		16776.8	20168.7
2021-07-07		16899.7	20126.5
2021-07-08		17069.1	20849.2
2021-07-09		17191.4	21503.6
2021-07-10		15948.3	21972.2
2021-07-11		15558.3	22203.5
2021-07-12		17066.7	21610.3
2021-07-13		17276.8	21957.5
2021-07-14		17207.2	22089.3
2021-07-15		16945.7	21485
2021-07-16		16674.5	20509.4
2021-07-17		15379.7	20130.5
2021-07-18		14774	19548.4
2021-07-19		16138.7	19162.9
2021-07-20		16068.3	18873.8
2021-07-21		16136.8	18765.1
2021-07-22		16069.3	19157.4
2021-07-23		16076.9	19162.6
2021-07-24		15198	20107.9
2021-07-25		15289.7	22077.9
2021-07-26		16973	22696.5
2021-07-27		17430.1	23725.4
2021-07-28		17396.8	23428.1
2021-07-29		17050	22091.5
2021-07-30		16683.4	20475.3
2021-07-31		15119.3	19727.4
2021-08-01		14402	19174.9
2021-08-02		15267.1	17659.1
2021-08-03		15449.2	17777.1
2021-08-04		14880.3	17102.4
2021-08-05		13760.8	15369
2021-08-06		12343	14029.3
2021-08-07		13120.6	15160.7
2021-08-08		13726.1	17581.6
2021-08-09		15250.4	17896.7
2021-08-10		15200.8	17797.2
2021-08-11		15056.4	17541.6
2021-08-12		15260.3	17855.1
2021-08-13		15351.8	18008.2
2021-08-14		14575.9	17824.5
2021-08-15		14165.8	18743.5
2021-08-16		15804	19122.4
2021-08-17		15456.1	18721.7
2021-08-18		14868.6	17038.1
2021-08-19		14962.8	16833.8
2021-08-20		14642.7	17932
2021-08-21		14386.5	18834.4
2021-08-22		14074.4	19456.3
2021-08-23		15750.7	18880.8
2021-08-24		16019.9	19234.8
2021-08-25		16211	19630.7
2021-08-26		16349.8	19971.8
2021-08-27		16282.2	19668.9
2021-08-28		15240.5	19748.2
2021-08-29		15085.3	20236
2021-08-30		16327.5	19448.1
2021-08-31		16457	19397.5
2021-09-01		16906.2	19239.4
2021-09-02		17106.9	19537.2
2021-09-03		17167.1	19467.4
2021-09-04		15734.1	20297.9
2021-09-05		15520.6	20835.6
2021-09-06		17359.3	19438
2021-09-07		17537.4	19392.5
2021-09-08		17249.1	18628.4
2021-09-09		17204.3	18346
2021-09-10		17339.1	18509.5
2021-09-11		16060	20316.4
2021-09-12		15254	20004.8
2021-09-13		16882.5	19157.2
2021-09-14		16719.9	19778
2021-09-15		16277.3	19896.7
2021-09-16		15677.6	18952.6
2021-09-17		15426.3	18594.7
2021-09-18		15237.3	18403.2
2021-09-19		14063.7	19346.7
2021-09-20		14089	20196.8
2021-09-21		13336.2	20942.4
2021-09-22		14828.2	18713.1
2021-09-23		14548	17732
2021-09-24		14338.3	16793.3
2021-09-25		13047.6	16615
2021-09-26		13746.1	15899.2
2021-09-27		14062.6	15610.5
2021-09-28		14241.4	16078.7
2021-09-29		14325.5	16698.5
2021-09-30		14752.5	16912.6
2021-10-01		13260.3	17071.1
2021-10-02		12288.8	16861.9
2021-10-03		12943.9	16032
2021-10-04		13263	16015.7
2021-10-05		13279.4	15885.4
2021-10-06		13617.5	16007.2
2021-10-07		13900.7	16413.8
2021-10-08		14967.6	15566
2021-10-09		14949	15363.3
2021-10-10		13645.1	15744.9
2021-10-11		14601.9	14571.2
2021-10-12		13872.5	14007.5
2021-10-13		14457.1	14358.9
2021-10-14		14407.9	13953.3
2021-10-15		14510	13606.2
2021-10-16		13239.9	13713.8
2021-10-17		11095.6	11636.8
2021-10-18		11340.5	10501.8
2021-10-19		11496.1	10506.5
2021-10-20		11397.2	10527.8
2021-10-21		10956.7	10641.8
2021-10-22		10676.1	10633.7
2021-10-23		9701.33	11086.5
2021-10-24		10076	11179.2
2021-10-25		10684.5	10514.4
2021-10-26		10901.4	10465.6
2021-10-27		11073.8	10410.2
2021-10-28		11003.9	10401.5
2021-10-29		11003.3	10381.6
2021-10-30		10482.4	10619.6
2021-10-31		10335.5	10823.1
2021-11-01		10772.9	10456.5
2021-11-02		10710.8	10512
2021-11-03		10709.1	10547.1
2021-11-04		10784.8	10618
2021-11-05		11229.8	10573.2
2021-11-06		10990.8	10987
2021-11-07		10674	11258.8
2021-11-08		10595.6	10745.3
2021-11-09		10442.7	10948.8
2021-11-10		10455.4	10959.7
2021-11-11		10521.3	11058.9
2021-11-12		10550	10961.7
2021-11-13		10131.7	11312.6
2021-11-14		9970.97	11657.7
2021-11-15		10473.6	11097.6
2021-11-16		10571.5	11194.4
2021-11-17		10629.3	11244
2021-11-18		10606.9	11199.7
2021-11-19		10675.2	11071.2
2021-11-20		10260.7	11235.8
2021-11-21		10209.2	11394.4
2021-11-22		10612.8	11175.2
2021-11-23		10641.8	11601.8
2021-11-24		10189.3	11657.5
2021-11-25		10682.1	11559.7
2021-11-26		10700.8	11449.5
2021-11-27		10263.8	11744.3
2021-11-28		10180	11926.8
2021-11-29		10183	11246.6
2021-11-30		10687.4	11188.8
2021-12-01		10646.3	11592.6
2021-12-02		10772	11842.1
2021-12-03		10903.3	12052.4
2021-12-04		10385.9	12461.3
2021-12-05		10210.6	12682.7
2021-12-06		10575.1	11889
2021-12-07		10734.5	11935
2021-12-08		10731.8	11865
2021-12-09		10711.2	11742.8
2021-12-10		10752.2	11548.6
2021-12-11		10289.9	11676.1
2021-12-12		10133.2	11991.5
2021-12-13		10662.2	11590
2021-12-14		10667.2	11597
2021-12-15		10670.9	11485.5
2021-12-16		10743.2	11362.7
2021-12-17		10779.8	11492.7
2021-12-18		10324	12198.2
2021-12-19		10308	12865.7
2021-12-20		11007.3	12696.4
2021-12-21		11029.2	13212.8
2021-12-22		10925.3	12585.5
2021-12-23		10960.1	12499.8
2021-12-24		10956.3	12254.7
2021-12-25		10612.1	12822
2021-12-26		10729.9	12963.8
2021-12-27		11701.6	13885
2021-12-28		11732.4	13987.6
2021-12-29		11387	13440.7
2021-12-30		11504.6	13458.4
2021-12-31		11632.5	13509.9
2022-01-01		10595.8	13685.1
2022-01-02		10329.2	13335.3
2022-01-03		10490.4	13324.8
2022-01-04		10945.5	12639.1
2022-01-05		10913.3	12520.1
2022-01-06		11045.4	12678.6
2022-01-07		11099.1	12737.6
2022-01-08		10545	12963.9
2022-01-09		10371.4	13570
2022-01-10		10965.8	12947.1
2022-01-11		11158.8	13388.3
2022-01-12		11242.9	13656.9
2022-01-13		11093.1	13228.9
2022-01-14		11337.4	13887.9
2022-01-15		10573.4	13526
2022-01-16		10344	13966.5
2022-01-17		11009.6	13809
2022-01-18		11015.6	13820.1
2022-01-19		10817.5	13812.2
2022-01-20		10770.1	13692.8
2022-01-21		10784.5	13821
2022-01-22		10421.6	13854.2
2022-01-23		10025.7	13923.4
2022-01-24		10481.5	13854.7
2022-01-25		10370.8	13789.2
2022-01-26		10154.7	13726.2
2022-01-27		9956.82	13593.3
2022-01-28		9896.54	13943.4
2022-01-29		9590.65	14724.2
2022-01-30		9081.33	15865.3
2022-01-31		7812.51	19600
2022-02-01		7474.9	16226.1
2022-02-02		7844	16154.3
2022-02-03		8260.1	16357.2
2022-02-04		8692.67	16559.6
2022-02-05		8978.91	16188.5
2022-02-06		9258.78	16330.2
2022-02-07		10045.7	16451
2022-02-08		10323.6	16171.3
2022-02-09		10398.2	15767
2022-02-10		10505.4	15293.5
2022-02-11		10416.1	14675
2022-02-12		9941.5	14410.7
2022-02-13		9923.44	14844.5
2022-02-14		10453.2	14376.5
2022-02-15		10222.5	14642.9
2022-02-16		10690.2	14087.8
2022-02-17		11060.8	14262.3
2022-02-18		11275.9	14616.9
2022-02-19		10820.8	15313.6
2022-02-20		11240.5	17273.3
2022-02-21		12542.2	17214.2
2022-02-22		12519.4	17180.2
2022-02-23		12549.1	17153.9
2022-02-24		12002.7	16078.2
2022-02-25		11675.3	15059.4
2022-02-26		10650.2	14435.8
2022-02-27		10343.3	14002.4
2022-02-28		10759.2	12678.5
2022-03-01		10691.8	12260.7
2022-03-02		10711.2	12072.6
2022-03-03		10699.9	12003.6
2022-03-04		10749.8	11841
2022-03-05		10212.2	12020.6
2022-03-06		9355.98	12657.1
2022-03-07		10825.7	12263.9
2022-03-08		10850.1	12380.5
2022-03-09		10713.8	12284.3
2022-03-10		10627.8	11938.1
2022-03-11		10655.9	11715.5
2022-03-12		10196.5	11867.1
2022-03-13		10117	11951.4
2022-03-14		10612.5	11344
2022-03-15		10480.6	11271.5
2022-03-16		10384.6	11300.8
2022-03-17		10327.5	11267
2022-03-18		10057.4	11243.3
2022-03-19		9261.01	11460.6
2022-03-20		8952.81	11667.9
2022-03-21		9255.62	11442.4
2022-03-22		9189.96	11865.4
2022-03-23		9147.56	12249.5
2022-03-24		9041.12	12307.8
2022-03-25		9056.11	12284.1
2022-03-26		8899.15	12503.8
2022-03-27		8611.18	12422.7
2022-03-28		9177.34	12505.1
2022-03-29		9118.94	12324.9
2022-03-30		9169.81	12369.6
2022-03-31		9250.63	11770
2022-04-01		9218.1	11953.8
2022-04-02		9292.43	12461.2
2022-04-03		8751.21	12620.4
2022-04-04		8692.11	12501.2
2022-04-05		8548.64	12560.3
2022-04-06		9203.12	11669.7
2022-04-07		9318.53	11514
2022-04-08		9398.68	11359.3
2022-04-09		8466.06	11541.3
2022-04-10		9184.12	11647.9
2022-04-11		9956.85	11188.5
2022-04-12		10316.8	11242.1
2022-04-13		10382.9	11298.6
2022-04-14		10388.9	11154.9
2022-04-15		10087.3	11048.8
2022-04-16		9374.97	11436.1
2022-04-17		9228.09	11869.6
2022-04-18		9834.56	11467.5
2022-04-19		9873.99	11582.2
2022-04-20		9917.84	11582.5
2022-04-21		10137.4	11402.7
2022-04-22		10639.9	11249.9
2022-04-23		10467.7	11764.6
2022-04-24		11407	11617.6
2022-04-25		12215.9	11758.4
2022-04-26		12778.4	12212.9
2022-04-27		12362.2	12083.9
2022-04-28		11775.7	11450
2022-04-29		12346.5	11704.9
2022-04-30		10418	11514.6
2022-05-01		9716.73	11682.7
2022-05-02		9693.82	11718.2
2022-05-03		9905.05	11409.6
2022-05-04		10234.7	11429.5
2022-05-05		10967.7	11031.9
2022-05-06		11249.8	11030.3
2022-05-07		11358.9	11098.1
2022-05-08		10579	11417.1
2022-05-09		10901.6	11012.3
2022-05-10		10979.4	11166.9
2022-05-11		11203.9	11162.4
2022-05-12		11004.7	11249.3
2022-05-13		11262	11346.5
2022-05-14		10284.1	11541.1
2022-05-15		9944.59	12047.9
2022-05-16		10490.3	11479.3
2022-05-17		10597.1	11330.6
2022-05-18		10728.6	11054.8
2022-05-19		11045.7	11451.4
2022-05-20		11718.3	10995.2
2022-05-21		10732.2	11358.3
2022-05-22		10384.1	11687.6
2022-05-23		11110.3	11140.7
2022-05-24		11126.4	11318.4
2022-05-25		11476.6	11369.7
2022-05-26		11591.5	11357
2022-05-27		11412.6	11267.8
2022-05-28		11215.1	11770.2
2022-05-29		12304.7	12823.7
2022-05-30		14408	13148.5
2022-05-31		14106	13233.6
2022-06-01		14653.1	13620.1
2022-06-02		14751.4	14258
2022-06-03		12942.8	15429.6
2022-06-04		13433.7	15175.7
2022-06-05		14264.3	16258.1
2022-06-06		14469.5	14305.1
2022-06-07		12822.8	12372.7
2022-06-08		11905.2	11617.8
2022-06-09		11699.6	11506.7
2022-06-10		12416.3	11685.1
2022-06-11		11880.9	12232.7
2022-06-12		11174.6	12070.5
2022-06-13		12449.8	12141.8
2022-06-14		12910.2	12454.4
2022-06-15		12951.1	12199.2
2022-06-16		12583.9	11961
2022-06-17		13093.1	12310.5
2022-06-18		12823.1	12210.5
2022-06-19		13481.7	14632.6
2022-06-20		15323.8	14747.8
2022-06-21		15420.8	15028.7
2022-06-22		16293.1	16203.9
2022-06-23		16983.3	17455.7
2022-06-24		17089.8	18427.1
2022-06-25		15738.8	19347.7
2022-06-26		15359.9	19161.4
2022-06-27		17205.5	19084.7
2022-06-28		17634.7	20042
2022-06-29		17677.6	20488.6
2022-06-30		17430.9	19935.4
2022-07-01		17063.5	19143.8
2022-07-02		15141.8	17895.6
2022-07-03		14486.2	17220.8
2022-07-04		16145.9	16888.2
2022-07-05		15636.3	16422.3
2022-07-06		15539.8	15947.1
2022-07-07		16170.9	17193.1
2022-07-08		17014.8	19154.3
2022-07-09		16287	21335.5
2022-07-10		16225.1	23021.4
2022-07-11		18052.4	23088
2022-07-12		18041.5	22954.1
2022-07-13		18034.2	22959.7
2022-07-14		18125.2	23352.2
2022-07-15		18082.8	23226.9
2022-07-16		17084.5	24317.2
2022-07-17		16777.5	24966.9
2022-07-18		18059.8	23101.5
2022-07-19		17815.4	22099
2022-07-20		18143.1	22751
2022-07-21		18582.9	24078.8
2022-07-22		18900.9	25202.1
2022-07-23		17667.7	26374.1
2022-07-24		17387.2	27082
2022-07-25		18935.9	25955.4
2022-07-26		18728.4	24998.1
2022-07-27		18492.1	24204.7
2022-07-28		18372.8	23699.3
2022-07-29		18047.1	22872.9
2022-07-30		16623.2	22418.6
2022-07-31		16465.5	23173.9
2022-08-01		18002.2	22745.8
2022-08-02		17414.6	21078.4
2022-08-03		16732.5	19099.9
2022-08-04		16846.6	18969.9
2022-08-05		17335.1	19827.3
2022-08-06		16665	21894.3
2022-08-07		15860.2	21560
2022-08-08		17397.4	20760.5
2022-08-09		17684.1	21534
2022-08-10		17664.1	21917.9
2022-08-11		17863.5	22921.3
2022-08-12		17874.2	23856.7
2022-08-13		16780.1	24253.3
2022-08-14		16363.5	24477.3
2022-08-15		17899.9	23899.9
2022-08-16		18037.4	24238.7
2022-08-17		17998.4	24303.2
2022-08-18		17783.9	23692.8
2022-08-19		17556.5	23013.3
2022-08-20		16499.2	22997.8
2022-08-21		16492.5	24518.6
2022-08-22		18544.7	25511.6
2022-08-23		18795.2	25961.7
2022-08-24		18390	24489.5
2022-08-25		18282.8	23744.2
2022-08-26		18603.4	24206.1
2022-08-27		17602.5	25208.6
2022-08-28		16440.6	22665.5
2022-08-29		18052.5	21618.5
2022-08-30		18515.7	22576.5
2022-08-31		18701.3	22591.8
2022-09-01		17820.6	19341.7
2022-09-02		17461.6	18134
2022-09-03		16476.3	20220.1
2022-09-04		16298	21306.2
2022-09-05		18195.5	19817.8
2022-09-06		17464.8	18126.5
2022-09-07		16364.4	15548.7
2022-09-08		16156	14663.6
2022-09-09		16420.7	15241.9
2022-09-10		14061.5	16994.7
2022-09-11		14556.8	16948.6
2022-09-12		15369.3	17443.3
2022-09-13		17211	16786.7
2022-09-14		17425	17425
2022-09-15		17416.3	17584.2
2022-09-16		17374.3	17253.8
2022-09-17		16037.2	18388.6
2022-09-18		15821.6	18986.4
2022-09-19		17752.1	17575.5
2022-09-20		16804.6	15753
2022-09-21		15923.1	14097.6
2022-09-22		16009.6	13967.9
2022-09-23		15526.4	13402.6
2022-09-24		14033.4	13309.4
2022-09-25		13769.2	13537.9
2022-09-26		15372.1	13003.3
2022-09-27		16044.6	13732.2
2022-09-28		16643.1	14462.5
2022-09-29		17057.7	15236.1
2022-09-30		17391.8	16114.3
2022-10-01		15403.9	17989.3
2022-10-02		15436.7	18562.5
2022-10-03		15760.6	19031.9
2022-10-04		15972.4	19218.8
2022-10-05		14722.6	16005.2
2022-10-06		14036.9	13662.4
2022-10-07		13895.5	13211.3
2022-10-08		13861	11714.8
2022-10-09		13923	11806.8
2022-10-10		12666.3	10959.1
2022-10-11		11927.1	10599.8
2022-10-12		11906	10519.2
2022-10-13		12311.4	10598.6
2022-10-14		12729	10680
2022-10-15		12496.2	11320.4
2022-10-16		12531.8	11837.7
2022-10-17		12609.8	10943.9
2022-10-18		11680.7	10642.3
2022-10-19		11643	10608.4
2022-10-20		11804.1	10645.3
2022-10-21		12228.6	10701.8
2022-10-22		12187.8	11213.3
2022-10-23		11784.4	11372.2
2022-10-24		11821.3	10797.4
2022-10-25		11485.1	10783.2
2022-10-26		11793.4	10695.9
2022-10-27		12005.9	10721.4
2022-10-28		12188.5	10815.1
2022-10-29		11000.8	11075.4
2022-10-30		10682.3	11254.7
2022-10-31		10954.6	10925.9
2022-11-01		10773	11001.3
2022-11-02		10659.3	11134.8
2022-11-03		10891	11188.4
2022-11-04		10981.4	11223
2022-11-05		10246.7	11496.2
2022-11-06		10126.6	11814.5
2022-11-07		10858.3	11441.4
2022-11-08		11044.4	11173.2
2022-11-09		11530.7	11106.1
2022-11-10		11551.4	11094
2022-11-11		11882.3	11166.7
2022-11-12		11578.3	11651.3
2022-11-13		11318.1	11795.5
2022-11-14		11566.4	11018.3
2022-11-15		11481.1	11117.2
2022-11-16		11248.9	11190.1
2022-11-17		11623.7	11050.4
2022-11-18		11854	11036.5
2022-11-19		11333.2	11419.2
2022-11-20		11140.4	11648.6
2022-11-21		11675.3	11039.2
2022-11-22		11535.5	11167.9
2022-11-23		11444.3	11249.2
2022-11-24		11219.5	11360.7
2022-11-25		11208.1	11449
2022-11-26		10788.3	11520.7
2022-11-27		10506.1	11830.9
2022-11-28		11298	11280.9
2022-11-29		11914.4	11319.3
2022-11-30		11069.6	11419.4
2022-12-01		11151.3	12121.8
2022-12-02		11343.4	12537.6
2022-12-03		10694.8	12687.2
2022-12-04		10497.6	12969.1
2022-12-05		11154.3	12566.4
2022-12-06		11252.5	12846.6
2022-12-07		11238.5	12784.3
2022-12-08		11244.7	12459
2022-12-09		11234.7	12218
2022-12-10		10737.7	12481.8
2022-12-11		10705.6	13178.8
2022-12-12		11396.6	12692.2
2022-12-13		11618.8	13274.8
2022-12-14		12112.8	14138.2
2022-12-15		12174.7	14574.4
2022-12-16		11887.4	14548.1
2022-12-17		11264.4	15420.2
2022-12-18		11256.8	16573.3
2022-12-19		11809.4	16314
2022-12-20		11420.5	15919.1
2022-12-21		10821.3	15260.5
2022-12-22		10624.7	15354.9
2022-12-23		10479.8	15322
2022-12-24		10022.3	15754.6
2022-12-25		9777.87	16054.2
2022-12-26		10016.5	16026.9
2022-12-27		9770.28	15600.8
2022-12-28		9717.07	15508
2022-12-29		9767.36	15541.5
2022-12-30		9902.37	15559.8
2022-12-31		9725.44	15454.4
2023-01-01		9588.16	15177.6
2023-01-02		9693.74	14889.9
2023-01-03		10275.6	14896.4
2023-01-04		10394	14901.9
2023-01-05		10290.1	14464
2023-01-06		10266.3	14054.6
2023-01-07		10021.2	14159.6
2023-01-08		10024.8	14225.9
2023-01-09		10469.6	13958.1
2023-01-10		10570.9	14237.2
2023-01-11		10511.2	14145.9
2023-01-12		10398.7	13920.6
2023-01-13		10418.8	13902.6
2023-01-14		10139	13866.2
2023-01-15		10103.6	14604.3
2023-01-16		10864.8	15751.9
2023-01-17		10842.4	16338.3
2023-01-18		10543.8	16529.8
2023-01-19		9982.8	16398.4
2023-01-20		9360.85	16813.8
2023-01-21		8075.37	20397.7
2023-01-22		7720.94	15475.4
2023-01-23		8222.58	15213.8
2023-01-24		8861.64	15425.1
2023-01-25		9521.53	17064.9
2023-01-26		9587.09	16296
2023-01-27		9807.64	16059.7
2023-01-28		10714.9	16733.7
2023-01-29		11029.7	17101.4
2023-01-30		11062.1	16570.1
2023-01-31		10983.1	15659.2
2023-02-01		10824.6	14698.5
2023-02-02		10744	14333
2023-02-03		10930.5	14441.2
2023-02-04		10581.5	15157.1
2023-02-05		10164.1	16118.8
2023-02-06		10939	14499
2023-02-07		11221.4	13956.6
2023-02-08		11364.6	13983
2023-02-09		11409.5	13867.7
2023-02-10		11493.6	13880.7
2023-02-11		11000.1	14078.6
2023-02-12		10768.9	14117.3
2023-02-13		11437.2	13012.3
2023-02-14		11897.4	13485.6
2023-02-15		12050	14076.3
2023-02-16		11991.2	14076.3
2023-02-17		11834.1	13706.3
2023-02-18		11083.4	13473.9
2023-02-19		10830.7	13571.4
2023-02-20		11557.5	13047.8
2023-02-21		11864.1	13657.7
2023-02-22		12022	13732.7
2023-02-23		11747.4	13320.5
2023-02-24		11755.3	13164.9
2023-02-25		11308	13740.9
2023-02-26		11301.2	14545.9
2023-02-27		11952	13674.5
2023-02-28		11708.9	13234.5
2023-03-01		11541.2	12822.3
2023-03-02		11641.6	12794.3
2023-03-03		11715	12960
2023-03-04		11106.8	13049
2023-03-05		10886.4	13413.4
2023-03-06		11466.7	12566.9
2023-03-07		11475.3	12452.9
2023-03-08		11507	12141.5
2023-03-09		11458.6	12021
2023-03-10		11519.6	11802.7
2023-03-11		11042.9	12096.7
2023-03-12		10918.4	12462.3
2023-03-13		11392.9	12003.2
2023-03-14		11416.9	12160.1
2023-03-15		11447.6	12011.1
2023-03-16		11479.4	11911
2023-03-17		11614.7	11772.6
2023-03-18		11134.3	12285.2
2023-03-19		10945.9	12873.9
2023-03-20		11534.8	11981
2023-03-21		11700.5	11856.3
2023-03-22		12034.9	11778.3
2023-03-23		12015.3	11808.5
2023-03-24		11778.4	11894.3
2023-03-25		11165	12642.2
2023-03-26		11108.4	13433.3
2023-03-27		11714.7	12849
2023-03-28		11776.3	12934.7
2023-03-29		11807	13075.3
2023-03-30		11786.7	12974.6
2023-03-31		11798.9	12839.8

## Sheet: weather
date	temperature(℃)	surface wind speed(m/s)	humidity(%)
2019-01-01	8.67375	3.69693	85.1958
2019-01-01 01:00:00	8.60743	3.62371	85.1119
2019-01-01 02:00:00	8.65185	3.57911	84.836
2019-01-01 03:00:00	8.46751	3.4879	85.9137
2019-01-01 04:00:00	8.49975	3.51601	85.5041
2019-01-01 05:00:00	9.0125	3.33654	85.7855
2019-01-01 06:00:00	9.01324	3.47665	86.1938
2019-01-01 07:00:00	9.0955	3.64652	86.2396
2019-01-01 08:00:00	9.00451	3.644	87.4404
2019-01-01 09:00:00	10.0114	3.75609	85.1358
2019-01-01 10:00:00	10.0122	3.89197	84.668
2019-01-01 11:00:00	10.0138	4.03382	84.2093
2019-01-01 12:00:00	11.0058	4.1649	79.649
2019-01-01 13:00:00	11.1796	4.27603	78.353
2019-01-01 14:00:00	11.1617	4.35438	78.1185
2019-01-01 15:00:00	10.6454	4.49388	79.7215
2019-01-01 16:00:00	10.4968	4.3083	79.9075
2019-01-01 17:00:00	9.98036	4.18388	82.8537
2019-01-01 18:00:00	9.94333	4.04436	82.6721
2019-01-01 19:00:00	9.93555	4.14206	82.6952
2019-01-01 20:00:00	9.82722	4.18003	82.6172
2019-01-01 21:00:00	9.52115	4.07006	84.1065
2019-01-01 22:00:00	9.4073	3.93325	83.7419
2019-01-01 23:00:00	9.28387	3.93488	83.2414
2019-01-02	8.91168	3.76496	84.2454
2019-01-02 01:00:00	8.99192	3.66142	83.5525
2019-01-02 02:00:00	9.02504	3.77311	83.0665
2019-01-02 03:00:00	8.89433	3.79464	83.3807
2019-01-02 04:00:00	8.8884	3.82998	82.9232
2019-01-02 05:00:00	8.99086	3.755	82.1093
2019-01-02 06:00:00	8.90344	3.73532	82.4821
2019-01-02 07:00:00	9.12355	3.679	81.7698
2019-01-02 08:00:00	9.24319	3.9436	81.3347
2019-01-02 09:00:00	10.1369	3.97859	77.9158
2019-01-02 10:00:00	10.2516	4.0185	77.627
2019-01-02 11:00:00	10.2103	3.97274	78.1154
2019-01-02 12:00:00	10.6736	4.00215	77.1107
2019-01-02 13:00:00	10.7074	4.07605	77.4396
2019-01-02 14:00:00	10.8389	4.12941	77.2489
2019-01-02 15:00:00	10.4936	4.08734	80.6784
2019-01-02 16:00:00	10.4708	3.98269	81.1051
2019-01-02 17:00:00	10.3413	3.5977	84.8288
2019-01-02 18:00:00	10.3695	3.65284	84.7622
2019-01-02 19:00:00	10.3622	3.63145	84.6146
2019-01-02 20:00:00	10.2995	3.51758	85.1684
2019-01-02 21:00:00	10.1487	3.37366	86.4351
2019-01-02 22:00:00	10.0255	3.30116	87.4095
2019-01-02 23:00:00	9.96971	3.23372	88.3543
2019-01-03	9.80198	3.26837	89.4572
2019-01-03 01:00:00	9.77028	3.31648	89.6823
2019-01-03 02:00:00	9.7107	3.30733	89.7053
2019-01-03 03:00:00	9.62984	3.17901	90.8305
2019-01-03 04:00:00	9.52034	3.12625	90.5968
2019-01-03 05:00:00	10.125	3.18781	88.8065
2019-01-03 06:00:00	10.1221	3.17432	89.2099
2019-01-03 07:00:00	10.0921	3.15603	89.7023
2019-01-03 08:00:00	9.94177	3.14494	90.6119
2019-01-03 09:00:00	11.0436	3.12976	85.8485
2019-01-03 10:00:00	11.0027	3.23839	86.1604
2019-01-03 11:00:00	10.5312	3.44332	88.1672
2019-01-03 12:00:00	11.449	3.48583	85.1429
2019-01-03 13:00:00	11.6001	3.60305	85.1903
2019-01-03 14:00:00	11.6164	3.77599	85.2531
2019-01-03 15:00:00	11.4835	3.76201	86.3399
2019-01-03 16:00:00	11.4806	3.71806	85.8215
2019-01-03 17:00:00	11.3236	3.53341	88.6299
2019-01-03 18:00:00	11.3501	3.45376	88.4935
2019-01-03 19:00:00	11.4128	3.27638	88.1798
2019-01-03 20:00:00	11.4607	3.09292	88.1812
2019-01-03 21:00:00	11.282	2.99679	89.5085
2019-01-03 22:00:00	11.3174	2.99711	89.9584
2019-01-03 23:00:00	11.3241	2.9937	89.9554
2019-01-04	11.381	3.02148	90.3314
2019-01-04 01:00:00	11.5172	2.98706	90.0959
2019-01-04 02:00:00	11.6835	2.90099	89.9201
2019-01-04 03:00:00	11.9833	2.78184	89.8487
2019-01-04 04:00:00	12.0522	2.63133	90.1786
2019-01-04 05:00:00	12.2546	2.66673	90.0939
2019-01-04 06:00:00	12.3928	2.2753	90.0756
2019-01-04 07:00:00	12.5679	2.15925	89.79
2019-01-04 08:00:00	12.6565	2.22515	90.3208
2019-01-04 09:00:00	14.7	2.40892	85.1163
2019-01-04 10:00:00	15.1642	2.52553	84.4398
2019-01-04 11:00:00	15.5164	2.34882	83.5972
2019-01-04 12:00:00	17.1073	2.05328	79.8789
2019-01-04 13:00:00	17.6069	1.54051	78.4304
2019-01-04 14:00:00	18.167	1.0495	76.9165
2019-01-04 15:00:00	17.4688	1.03525	80.98
2019-01-04 16:00:00	16.9361	1.19757	85.1205
2019-01-04 17:00:00	15.9752	1.18264	89.1501
2019-01-04 18:00:00	16.0514	0.993715	89.1192
2019-01-04 19:00:00	15.5408	0.756455	91.1326
2019-01-04 20:00:00	15.2688	0.717423	92.1555
2019-01-04 21:00:00	15.0807	0.661458	93.4683
2019-01-04 22:00:00	14.8555	0.607073	93.6836
2019-01-04 23:00:00	14.8056	0.606318	93.7411
2019-01-05	14.6211	0.628874	94.8998
2019-01-05 01:00:00	14.6472	0.753301	95.0209
2019-01-05 02:00:00	14.6289	0.901412	95.3796
2019-01-05 03:00:00	14.2661	1.04553	95.8571
2019-01-05 04:00:00	14.2475	1.10269	95.8816
2019-01-05 05:00:00	14.4531	0.856789	96.9464
2019-01-05 06:00:00	14.4177	1.2036	97.0004
2019-01-05 07:00:00	14.2615	1.40782	97.523
2019-01-05 08:00:00	14.1436	1.62968	97.9589
2019-01-05 09:00:00	14.7391	1.80835	96.6076
2019-01-05 10:00:00	14.8726	2.02279	95.9801
2019-01-05 11:00:00	14.8296	2.16564	96.3023
2019-01-05 12:00:00	15.2453	2.1139	93.7695
2019-01-05 13:00:00	15.1965	2.03758	93.4771
2019-01-05 14:00:00	15.3898	2.0273	92.2729
2019-01-05 15:00:00	14.6085	2.07864	93.6757
2019-01-05 16:00:00	14.5556	2.14669	93.634
2019-01-05 17:00:00	13.7452	1.82059	95.1528
2019-01-05 18:00:00	13.7669	2.09295	94.9967
2019-01-05 19:00:00	13.7069	2.07373	94.681
2019-01-05 20:00:00	13.6164	2.05407	94.5292
2019-01-05 21:00:00	13.2793	2.08667	95.4735
2019-01-05 22:00:00	13.0448	2.22586	95.3995
2019-01-05 23:00:00	13.0343	2.23022	95.3531
2019-01-06	12.7888	2.09262	95.1228
2019-01-06 01:00:00	12.7594	1.97128	94.8755
2019-01-06 02:00:00	12.7564	2.08472	94.8376
2019-01-06 03:00:00	12.5221	2.35589	95.1609
2019-01-06 04:00:00	12.5926	2.54998	95.2619
2019-01-06 05:00:00	12.4123	2.39337	94.4755
2019-01-06 06:00:00	12.355	2.53712	94.4989
2019-01-06 07:00:00	12.4561	2.58539	92.6967
2019-01-06 08:00:00	12.4601	2.77019	91.668
2019-01-06 09:00:00	13.888	2.97666	83.3389
2019-01-06 10:00:00	13.8019	3.15449	82.3736
2019-01-06 11:00:00	13.722	3.3894	82.007
2019-01-06 12:00:00	14.5255	3.47489	77.0427
2019-01-06 13:00:00	14.3016	3.64488	77.5689
2019-01-06 14:00:00	14.0192	3.76133	78.6979
2019-01-06 15:00:00	13.2594	3.74296	81.3881
2019-01-06 16:00:00	13.0118	3.60409	80.6993
2019-01-06 17:00:00	12.1511	3.26088	84.5606
2019-01-06 18:00:00	12.0864	3.29836	84.1109
2019-01-06 19:00:00	11.9473	3.2794	83.7792
2019-01-06 20:00:00	11.8218	3.24325	83.7602
2019-01-06 21:00:00	11.7208	3.12361	83.6538
2019-01-06 22:00:00	11.5205	3.15763	84.7798
2019-01-06 23:00:00	11.3909	3.14766	84.9731
2019-01-07	11.2146	3.10199	86.1811
2019-01-07 01:00:00	11.2636	3.03309	86.236
2019-01-07 02:00:00	11.2237	2.99807	86.3498
2019-01-07 03:00:00	11.2309	2.92687	88.1521
2019-01-07 04:00:00	11.232	2.84789	88.1637
2019-01-07 05:00:00	11.2867	2.4749	88.8473
2019-01-07 06:00:00	11.3283	2.55607	88.887
2019-01-07 07:00:00	11.3249	2.49864	88.8377
2019-01-07 08:00:00	11.4412	2.53106	87.9868
2019-01-07 09:00:00	12.6683	2.49501	84.7979
2019-01-07 10:00:00	13.0436	2.56818	84.3663
2019-01-07 11:00:00	13.4548	2.63106	82.9348
2019-01-07 12:00:00	14.7501	2.45062	81.3736
2019-01-07 13:00:00	15.0033	2.34977	80.5582
2019-01-07 14:00:00	14.8706	2.40026	80.6801
2019-01-07 15:00:00	14.053	2.43052	83.187
2019-01-07 16:00:00	13.9656	2.33359	83.7563
2019-01-07 17:00:00	13.3294	2.00065	86.608
2019-01-07 18:00:00	13.3502	2.12308	86.845
2019-01-07 19:00:00	13.2159	2.12143	88.2969
2019-01-07 20:00:00	13.4765	2.03758	87.8956
2019-01-07 21:00:00	13.5569	1.88055	88.2227
2019-01-07 22:00:00	13.6302	1.95383	88.0593
2019-01-07 23:00:00	13.5746	1.93011	88.5488
2019-01-08	13.4186	1.89848	89.5595
2019-01-08 01:00:00	13.556	2.00903	89.4626
2019-01-08 02:00:00	13.3934	2.11963	90.5057
2019-01-08 03:00:00	13.34	2.16512	90.7993
2019-01-08 04:00:00	13.3528	2.30001	90.688
2019-01-08 05:00:00	13.5549	2.31992	89.6232
2019-01-08 06:00:00	13.5774	2.45063	89.9755
2019-01-08 07:00:00	13.5583	2.56869	90.0245
2019-01-08 08:00:00	13.4778	2.7505	89.4982
2019-01-08 09:00:00	13.8978	2.79054	85.4603
2019-01-08 10:00:00	13.6401	2.92013	85.5649
2019-01-08 11:00:00	13.5476	3.06619	85.6981
2019-01-08 12:00:00	13.5401	3.14971	85.7224
2019-01-08 13:00:00	13.4639	3.43437	86.4606
2019-01-08 14:00:00	13.4789	3.64723	86.23
2019-01-08 15:00:00	13.0618	3.84952	86.1024
2019-01-08 16:00:00	12.9636	3.82014	86.3453
2019-01-08 17:00:00	12.1619	3.46903	90.6897
2019-01-08 18:00:00	12.061	3.65371	90.2811
2019-01-08 19:00:00	12.0589	3.75233	89.3164
2019-01-08 20:00:00	11.9768	3.79953	89.1676
2019-01-08 21:00:00	11.4844	3.85883	89.4646
2019-01-08 22:00:00	11.2771	3.91636	89.8097
2019-01-08 23:00:00	11.0981	3.96295	89.9172
2019-01-09	10.6368	4.03305	90.2733
2019-01-09 01:00:00	10.3564	4.01179	90.417
2019-01-09 02:00:00	10.2069	3.96689	90.2613
2019-01-09 03:00:00	9.94772	3.9051	90.329
2019-01-09 04:00:00	9.90094	3.85038	89.584
2019-01-09 05:00:00	10.0485	3.54743	88.2177
2019-01-09 06:00:00	9.9002	3.43145	87.9298
2019-01-09 07:00:00	9.79807	3.38687	87.628
2019-01-09 08:00:00	9.81079	3.43157	87.6514
2019-01-09 09:00:00	10.5512	3.45117	84.4595
2019-01-09 10:00:00	10.5259	3.50351	84.9056
2019-01-09 11:00:00	10.6206	3.45109	84.5766
2019-01-09 12:00:00	11.372	3.5604	83.2495
2019-01-09 13:00:00	11.4941	3.59291	82.9919
2019-01-09 14:00:00	11.5814	3.63554	82.7273
2019-01-09 15:00:00	11.2426	3.5669	84.8817
2019-01-09 16:00:00	11.2555	3.36588	83.8303
2019-01-09 17:00:00	10.9908	2.87903	85.8785
2019-01-09 18:00:00	11.051	2.7006	86.1419
2019-01-09 19:00:00	11.1126	2.59956	86.0931
2019-01-09 20:00:00	10.9923	2.60797	86.8556
2019-01-09 21:00:00	11.1091	2.55888	86.9318
2019-01-09 22:00:00	11.0228	2.47269	87.6892
2019-01-09 23:00:00	11.2115	2.38662	86.3862
2019-01-10	11.215	2.33342	87.6246
2019-01-10 01:00:00	11.3148	2.19134	87.5128
2019-01-10 02:00:00	11.3496	1.98391	88.3089
2019-01-10 03:00:00	11.1354	1.90678	89.134
2019-01-10 04:00:00	10.9381	1.84773	90.2628
2019-01-10 05:00:00	11.2941	1.8281	90.5507
2019-01-10 06:00:00	11.0094	1.78471	91.5351
2019-01-10 07:00:00	11.9516	1.82676	89.216
2019-01-10 08:00:00	12.6372	1.63659	88.1299
2019-01-10 09:00:00	15.1421	1.70882	80.2143
2019-01-10 10:00:00	15.8651	1.73585	79.6992
2019-01-10 11:00:00	16.4731	1.77498	79.3579
2019-01-10 12:00:00	17.4446	1.79811	77.5872
2019-01-10 13:00:00	17.7155	1.89171	76.9403
2019-01-10 14:00:00	17.5366	2.00335	77.049
2019-01-10 15:00:00	16.9398	2.11347	81.1577
2019-01-10 16:00:00	16.2041	2.10662	85.6763
2019-01-10 17:00:00	15.0527	1.89476	90.1445
2019-01-10 18:00:00	14.6576	1.96838	91.5797
2019-01-10 19:00:00	14.3692	1.94143	92.5629
2019-01-10 20:00:00	14.1988	1.89604	92.6708
2019-01-10 21:00:00	14.0431	1.74551	92.5305
2019-01-10 22:00:00	13.9258	1.73664	92.5564
2019-01-10 23:00:00	13.9542	1.80531	92.3217
2019-01-11	13.6791	1.7575	93.8708
2019-01-11 01:00:00	13.7697	1.77334	93.7167
2019-01-11 02:00:00	13.8555	1.68577	93.7775
2019-01-11 03:00:00	13.7311	1.52757	93.8611
2019-01-11 04:00:00	13.7201	1.3269	93.8823
2019-01-11 05:00:00	13.8164	1.42361	92.9952
2019-01-11 06:00:00	13.8074	1.35582	92.9941
2019-01-11 07:00:00	13.8772	1.34964	92.3441
2019-01-11 08:00:00	14.2056	1.19448	91.7971
2019-01-11 09:00:00	15.6611	0.924682	87.6656
2019-01-11 10:00:00	16.1874	0.672216	86.5512
2019-01-11 11:00:00	16.9173	0.307538	84.7522
2019-01-11 12:00:00	18.2165	0.103423	79.5225
2019-01-11 13:00:00	18.5155	0.18059	78.8096
2019-01-11 14:00:00	18.7608	0.473254	78.5913
2019-01-11 15:00:00	18.1149	0.863647	81.4518
2019-01-11 16:00:00	17.5811	1.04259	85.513
2019-01-11 17:00:00	16.2865	0.928074	90.6473
2019-01-11 18:00:00	16.0312	0.588304	91.5873
2019-01-11 19:00:00	15.7156	0.53337	93.0911
2019-01-11 20:00:00	15.8505	1.05345	93.7536
2019-01-11 21:00:00	15.3387	1.13057	94.2115
2019-01-11 22:00:00	15.2438	1.02121	94.5024
2019-01-11 23:00:00	15.143	0.956652	94.4756
2019-01-12	14.702	0.975307	95.1564
2019-01-12 01:00:00	14.6856	1.14855	94.8861
2019-01-12 02:00:00	14.5224	1.40093	95.0279
2019-01-12 03:00:00	14.1588	1.48929	94.5639
2019-01-12 04:00:00	13.9618	1.3283	94.7329
2019-01-12 05:00:00	14.1017	1.13874	94.5514
2019-01-12 06:00:00	13.9592	1.09267	94.7991
2019-01-12 07:00:00	14.2674	1.32284	94.4829
2019-01-12 08:00:00	14.5133	1.6295	91.6008
2019-01-12 09:00:00	16.0817	1.71416	83.1626
2019-01-12 10:00:00	15.816	1.89017	83.884
2019-01-12 11:00:00	15.4602	2.03896	85.4999
2019-01-12 12:00:00	15.5753	2.22239	84.0404
2019-01-12 13:00:00	15.4055	2.45981	84.5536
2019-01-12 14:00:00	14.8887	2.66856	86.2366
2019-01-12 15:00:00	14.0414	2.78018	88.7181
2019-01-12 16:00:00	13.9632	2.7709	87.9845
2019-01-12 17:00:00	13.2986	2.54182	90.0905
2019-01-12 18:00:00	13.1422	2.64694	90.1782
2019-01-12 19:00:00	13.0654	2.61022	90.402
2019-01-12 20:00:00	13.1441	2.67033	89.8067
2019-01-12 21:00:00	12.9376	2.73916	90.2026
2019-01-12 22:00:00	12.6195	2.81997	90.991
2019-01-12 23:00:00	12.6596	2.78317	89.9808
2019-01-13	12.3745	2.87739	89.0224
2019-01-13 01:00:00	12.3337	2.8734	88.7118
2019-01-13 02:00:00	12.2046	2.92478	88.7603
2019-01-13 03:00:00	11.8455	2.86505	89.4254
2019-01-13 04:00:00	11.8575	2.79778	89.3068
2019-01-13 05:00:00	11.6549	2.38112	89.5241
2019-01-13 06:00:00	11.5441	2.37621	89.7134
2019-01-13 07:00:00	11.4345	2.47508	89.708
2019-01-13 08:00:00	11.2723	2.57524	90.3806
2019-01-13 09:00:00	12.6459	2.51116	83.904
2019-01-13 10:00:00	12.7966	2.57119	83.9587
2019-01-13 11:00:00	12.82	2.65107	83.8738
2019-01-13 12:00:00	13.457	2.71744	80.7794
2019-01-13 13:00:00	13.4038	2.92163	80.8023
2019-01-13 14:00:00	13.4006	3.056	80.9245
2019-01-13 15:00:00	12.7083	3.08606	83.4819
2019-01-13 16:00:00	12.6313	3.0467	83
2019-01-13 17:00:00	12.1877	2.81547	85.5772
2019-01-13 18:00:00	12.0309	2.9727	85.5339
2019-01-13 19:00:00	12.0213	3.04681	85.2554
2019-01-13 20:00:00	11.8234	3.14906	85.4931
2019-01-13 21:00:00	11.5623	3.11732	85.5697
2019-01-13 22:00:00	11.4142	3.1212	85.9694
2019-01-13 23:00:00	11.3057	3.15977	85.4379
2019-01-14	11.096	3.19027	85.8309
2019-01-14 01:00:00	10.9399	3.11227	85.3577
2019-01-14 02:00:00	10.7519	2.97178	85.8408
2019-01-14 03:00:00	10.5839	2.89142	86.8774
2019-01-14 04:00:00	10.4064	2.8668	87.5677
2019-01-14 05:00:00	10.4651	2.28853	86.6307
2019-01-14 06:00:00	10.4523	2.27943	86.7484
2019-01-14 07:00:00	10.4994	2.3172	85.8304
2019-01-14 08:00:00	10.8979	2.50189	84.2908
2019-01-14 09:00:00	12.224	2.94002	78.5339
2019-01-14 10:00:00	12.3829	3.03065	78.0221
2019-01-14 11:00:00	12.6934	2.83807	77.8813
2019-01-14 12:00:00	14.2	2.73352	74.2773
2019-01-14 13:00:00	14.4515	2.79218	73.5235
2019-01-14 14:00:00	14.6635	2.9249	72.6353
2019-01-14 15:00:00	14.1485	2.91573	75.6264
2019-01-14 16:00:00	14.0915	2.56142	76.2794
2019-01-14 17:00:00	12.8372	2.3108	83.7532
2019-01-14 18:00:00	12.3779	2.38836	85.9446
2019-01-14 19:00:00	12.1688	2.32643	86.1607
2019-01-14 20:00:00	11.8593	2.35596	86.8419
2019-01-14 21:00:00	11.6813	2.34486	88.6236
2019-01-14 22:00:00	11.1875	2.31132	88.9801
2019-01-14 23:00:00	11.3935	2.248	88.6004
2019-01-15	10.9822	2.24141	89.9736
2019-01-15 01:00:00	11.0562	2.22029	89.6281
2019-01-15 02:00:00	11.3733	2.18752	89.2457
2019-01-15 03:00:00	11.5431	2.20294	89.6506
2019-01-15 04:00:00	11.6905	2.14757	88.8815
2019-01-15 05:00:00	12.2633	1.92814	86.7053
2019-01-15 06:00:00	12.2074	1.95918	87.4334
2019-01-15 07:00:00	12.4734	1.91466	86.8722
2019-01-15 08:00:00	13.2303	1.61074	84.9498
2019-01-15 09:00:00	14.4665	1.51688	81.6015
2019-01-15 10:00:00	15.1457	1.59322	79.294
2019-01-15 11:00:00	15.1084	1.65577	80.6567
2019-01-15 12:00:00	15.2544	1.7458	80.243
2019-01-15 13:00:00	15.1838	1.92543	82.6135
2019-01-15 14:00:00	15.2533	2.24841	83.6476
2019-01-15 15:00:00	14.0121	2.61473	89.5582
2019-01-15 16:00:00	14.0038	2.92801	90.6293
2019-01-15 17:00:00	13.2438	2.96022	90.5356
2019-01-15 18:00:00	13.0175	3.14429	90.8963
2019-01-15 19:00:00	12.874	3.29144	90.9015
2019-01-15 20:00:00	12.6842	3.42865	90.6585
2019-01-15 21:00:00	11.8987	3.4714	90.0092
2019-01-15 22:00:00	11.5843	3.57001	89.9342
2019-01-15 23:00:00	11.3694	3.71167	89.9826
2019-01-16	10.7892	3.79343	90.6954
2019-01-16 01:00:00	10.5915	3.93545	90.5483
2019-01-16 02:00:00	10.4377	3.92921	90.4333
2019-01-16 03:00:00	9.77491	3.88576	91.5508
2019-01-16 04:00:00	9.63439	3.82066	91.4711
2019-01-16 05:00:00	9.42912	3.49535	90.7005
2019-01-16 06:00:00	9.376	3.47758	90.4273
2019-01-16 07:00:00	9.27453	3.55712	90.2249
2019-01-16 08:00:00	9.20609	3.61959	89.5075
2019-01-16 09:00:00	9.93423	3.67091	84.1048
2019-01-16 10:00:00	9.97415	3.8072	83.3956
2019-01-16 11:00:00	10.0165	3.78543	82.5088
2019-01-16 12:00:00	10.0093	3.66155	81.1073
2019-01-16 13:00:00	10.1205	3.50815	80.309
2019-01-16 14:00:00	10.0624	3.55963	80.2707
2019-01-16 15:00:00	9.79242	3.57684	81.823
2019-01-16 16:00:00	9.8029	3.50371	81.9962
2019-01-16 17:00:00	9.50282	3.3809	85.3602
2019-01-16 18:00:00	9.59616	3.36294	84.8646
2019-01-16 19:00:00	9.72858	3.18013	84.0969
2019-01-16 20:00:00	9.73594	3.12523	84.0838
2019-01-16 21:00:00	9.54231	3.15252	84.2465
2019-01-16 22:00:00	9.39433	3.13167	85.0039
2019-01-16 23:00:00	9.32027	3.1758	85.1844
2019-01-17	9.10714	3.03468	85.7856
2019-01-17 01:00:00	9.10223	3.01126	85.6346
2019-01-17 02:00:00	8.95389	3.0226	85.8861
2019-01-17 03:00:00	8.63058	3.00982	86.7744
2019-01-17 04:00:00	8.73862	2.90854	86.0011
2019-01-17 05:00:00	8.97486	2.67746	86.1559
2019-01-17 06:00:00	9.035	2.62782	85.7937
2019-01-17 07:00:00	9.10339	2.57236	85.0622
2019-01-17 08:00:00	9.18125	2.56784	84.7682
2019-01-17 09:00:00	10.9223	2.70991	75.6805
2019-01-17 10:00:00	11.1205	2.8486	76.0873
2019-01-17 11:00:00	11.1769	2.90973	76.6771
2019-01-17 12:00:00	12.4053	2.98354	71.073
2019-01-17 13:00:00	12.2708	3.01501	72.0475
2019-01-17 14:00:00	12.0328	3.32499	72.8844
2019-01-17 15:00:00	11.1141	3.45986	76.3215
2019-01-17 16:00:00	11.1509	3.43362	75.1374
2019-01-17 17:00:00	10.225	2.94555	79.2695
2019-01-17 18:00:00	10.2285	2.97911	78.897
2019-01-17 19:00:00	10.1696	2.98341	78.2986
2019-01-17 20:00:00	10.0287	3.12713	78.415
2019-01-17 21:00:00	9.45552	3.18221	79.3367
2019-01-17 22:00:00	8.98432	3.23978	80.8787
2019-01-17 23:00:00	9.05187	3.3434	79.9948
2019-01-18	8.27818	3.30392	81.0682
2019-01-18 01:00:00	7.98312	3.37936	81.3402
2019-01-18 02:00:00	7.62381	3.50647	81.6048
2019-01-18 03:00:00	7.16773	3.5757	81.6306
2019-01-18 04:00:00	7.31761	3.55576	81.4097
2019-01-18 05:00:00	7.30185	3.14375	83.4108
2019-01-18 06:00:00	7.5527	3.1293	83.3628
2019-01-18 07:00:00	7.93349	3.14995	78.7782
2019-01-18 08:00:00	7.37951	3.82329	81.512
2019-01-18 09:00:00	10.5109	3.94838	69.2003
2019-01-18 10:00:00	10.5725	3.69841	67.849
2019-01-18 11:00:00	10.665	3.42085	68.2565
2019-01-18 12:00:00	13.3896	3.16828	60.0438
2019-01-18 13:00:00	13.4458	3.08554	59.8359
2019-01-18 14:00:00	13.3414	3.08256	60.5906
2019-01-18 15:00:00	12.9026	3.03721	64.5245
2019-01-18 16:00:00	12.8345	2.65755	62.7277
2019-01-18 17:00:00	9.48536	2.37666	82.2655
2019-01-18 18:00:00	9.33863	2.44256	82.9419
2019-01-18 19:00:00	9.53938	2.27272	82.7229
2019-01-18 20:00:00	9.45847	2.23906	82.4898
2019-01-18 21:00:00	8.79614	2.12992	86.5216
2019-01-18 22:00:00	8.57726	1.92128	87.7172
2019-01-18 23:00:00	8.68465	1.91062	87.2928
2019-01-19	8.08378	1.94089	90.2204
2019-01-19 01:00:00	7.62521	1.89907	91.1896
2019-01-19 02:00:00	7.47262	2.06036	91.553
2019-01-19 03:00:00	7.54055	2.15355	92.2132
2019-01-19 04:00:00	7.68345	2.06958	92.2047
2019-01-19 05:00:00	7.81853	1.91764	91.2817
2019-01-19 06:00:00	7.76241	1.80631	91.4504
2019-01-19 07:00:00	8.88654	1.78954	88.7456
2019-01-19 08:00:00	10.5713	1.44081	83.974
2019-01-19 09:00:00	14.9441	1.17657	67.612
2019-01-19 10:00:00	15.5789	0.950911	64.6271
2019-01-19 11:00:00	15.8387	0.827321	64.7327
2019-01-19 12:00:00	19.0605	0.726123	56.0157
2019-01-19 13:00:00	19.2693	0.543784	55.2263
2019-01-19 14:00:00	19.1208	0.459713	55.6141
2019-01-19 15:00:00	18.2035	0.783106	62.0837
2019-01-19 16:00:00	17.458	0.781645	66.054
2019-01-19 17:00:00	14.7721	0.712017	81.7938
2019-01-19 18:00:00	14.528	0.489897	82.8248
2019-01-19 19:00:00	14.1625	0.447272	84.1975
2019-01-19 20:00:00	13.919	0.830192	85.1297
2019-01-19 21:00:00	13.3521	0.957956	88.6685
2019-01-19 22:00:00	12.9595	1.07943	90.0758
2019-01-19 23:00:00	12.8296	1.0757	90.5953
2019-01-20	12.3859	1.15811	93.0039
2019-01-20 01:00:00	11.9307	1.20777	93.0383
2019-01-20 02:00:00	11.8223	1.33142	93.1266
2019-01-20 03:00:00	11.3902	1.37854	93.8859
2019-01-20 04:00:00	11.3542	1.3265	94.0445
2019-01-20 05:00:00	11.8312	1.31341	93.2962
2019-01-20 06:00:00	12.0812	1.58116	93.1374
2019-01-20 07:00:00	12.9043	2.0642	91.7761
2019-01-20 08:00:00	13.9193	2.57019	91.2514
2019-01-20 09:00:00	15.4819	3.0348	80.696
2019-01-20 10:00:00	15.96	3.42521	78.9659
2019-01-20 11:00:00	16.0474	3.5892	77.2202
2019-01-20 12:00:00	15.5427	3.57434	76.7199
2019-01-20 13:00:00	15.1845	3.56398	78.263
2019-01-20 14:00:00	14.6538	3.61697	79.8005
2019-01-20 15:00:00	13.2306	3.64419	85.1644
2019-01-20 16:00:00	12.8124	3.72172	86.1206
2019-01-20 17:00:00	11.9206	3.32582	85.6827
2019-01-20 18:00:00	11.6203	3.51924	86.1051
2019-01-20 19:00:00	11.4354	3.73313	85.9318
2019-01-20 20:00:00	11.2569	3.93427	86.159
2019-01-20 21:00:00	10.6686	4.10368	84.4398
2019-01-20 22:00:00	10.4354	4.19048	82.33
2019-01-20 23:00:00	10.3202	4.15325	81.2206
2019-01-21	9.83261	4.15093	79.2484
2019-01-21 01:00:00	9.68088	4.1565	77.9474
2019-01-21 02:00:00	9.55578	4.12725	76.6497
2019-01-21 03:00:00	9.14439	4.08957	75.7568
2019-01-21 04:00:00	8.89765	4.08635	75.9883
2019-01-21 05:00:00	8.57707	3.64673	78.5214
2019-01-21 06:00:00	8.43985	3.72394	78.2281
2019-01-21 07:00:00	8.38691	3.62135	77.736
2019-01-21 08:00:00	8.299	3.48439	78.2893
2019-01-21 09:00:00	8.98459	3.49717	70.5747
2019-01-21 10:00:00	8.86005	3.51309	70.7085
2019-01-21 11:00:00	8.81287	3.38369	70.7395
2019-01-21 12:00:00	9.29565	3.11859	69.7187
2019-01-21 13:00:00	9.32244	2.94632	70.0394
2019-01-21 14:00:00	9.24856	2.86672	71.7287
2019-01-21 15:00:00	8.95269	2.92696	73.9327
2019-01-21 16:00:00	9.23255	2.90266	73.4274
2019-01-21 17:00:00	8.8387	2.25619	78.3716
2019-01-21 18:00:00	9.1029	2.43068	76.9056
2019-01-21 19:00:00	9.30535	2.38131	76.2035
2019-01-21 20:00:00	9.24468	2.21346	77.0123
2019-01-21 21:00:00	8.7796	2.04205	80.1343
2019-01-21 22:00:00	8.29824	2.06276	83.0927
2019-01-21 23:00:00	7.97529	2.20627	83.1727
2019-01-22	7.75078	2.1995	84.9405
2019-01-22 01:00:00	7.82304	1.96261	84.6825
2019-01-22 02:00:00	7.73326	2.06429	85.0995
2019-01-22 03:00:00	6.67678	2.20284	87.6785
2019-01-22 04:00:00	6.79354	2.20805	88.2362
2019-01-22 05:00:00	7.27718	1.97944	88.5425
2019-01-22 06:00:00	7.48943	2.05825	87.9423
2019-01-22 07:00:00	7.75131	2.22854	86.6001
2019-01-22 08:00:00	7.74889	2.51517	82.603
2019-01-22 09:00:00	10.7609	2.46095	67.9315
2019-01-22 10:00:00	11.1369	2.3986	61.4062
2019-01-22 11:00:00	11.5027	2.4228	58.62
2019-01-22 12:00:00	13.839	2.41703	50.166
2019-01-22 13:00:00	14.0076	2.41514	47.2228
2019-01-22 14:00:00	13.8146	2.45815	46.346
2019-01-22 15:00:00	12.5251	2.45544	49.206
2019-01-22 16:00:00	12.1224	2.18455	52.0368
2019-01-22 17:00:00	9.12924	1.93411	66.2721
2019-01-22 18:00:00	8.6005	1.83713	69.6865
2019-01-22 19:00:00	8.07299	1.9427	70.9275
2019-01-22 20:00:00	8.04667	2.03571	71.145
2019-01-22 21:00:00	6.93983	2.05782	76.5352
2019-01-22 22:00:00	6.28796	2.07947	80.4414
2019-01-22 23:00:00	6.48159	2.10536	80.2501
2019-01-23	5.78277	2.09087	83.5253
2019-01-23 01:00:00	5.83863	2.21929	83.9768
2019-01-23 02:00:00	5.58827	2.27402	84.674
2019-01-23 03:00:00	4.76619	2.29433	86.4893
2019-01-23 04:00:00	4.67756	2.24511	87.1701
2019-01-23 05:00:00	4.56316	2.03012	87.9583
2019-01-23 06:00:00	4.65958	1.96691	88.0736
2019-01-23 07:00:00	5.07059	1.85204	86.828
2019-01-23 08:00:00	5.94703	1.81717	78.8244
2019-01-23 09:00:00	10.3286	2.14031	62.4912
2019-01-23 10:00:00	10.5839	2.22214	61.1092
2019-01-23 11:00:00	10.8373	2.32926	55.7884
2019-01-23 12:00:00	14.0864	2.39937	43.6837
2019-01-23 13:00:00	14.1721	2.43458	43.2806
2019-01-23 14:00:00	14.1528	2.47785	43.9448
2019-01-23 15:00:00	13.5603	2.52331	49.3183
2019-01-23 16:00:00	13.0632	2.23028	52.657
2019-01-23 17:00:00	9.78073	2.19255	67.7028
2019-01-23 18:00:00	8.61261	2.55155	74.8178
2019-01-23 19:00:00	8.25209	2.57586	76.8577
2019-01-23 20:00:00	7.80687	2.4579	77.8727
2019-01-23 21:00:00	6.72619	2.32322	84.6751
2019-01-23 22:00:00	6.28932	2.3056	87.4997
2019-01-23 23:00:00	6.31605	2.35137	87.3209
2019-01-24	5.62341	2.31781	90.3002
2019-01-24 01:00:00	5.60976	2.35618	90.0862
2019-01-24 02:00:00	5.41845	2.36696	89.8755
2019-01-24 03:00:00	4.68632	2.37808	89.9306
2019-01-24 04:00:00	4.70438	2.35988	89.2119
2019-01-24 05:00:00	4.79887	2.2772	88.4809
2019-01-24 06:00:00	4.71023	2.29273	87.8199
2019-01-24 07:00:00	5.63562	2.24335	84.7118
2019-01-24 08:00:00	6.49988	2.20934	77.0985
2019-01-24 09:00:00	11.0468	2.6763	53.5764
2019-01-24 10:00:00	11.4187	2.93003	53.8666
2019-01-24 11:00:00	11.6416	2.97158	54.0716
2019-01-24 12:00:00	14.9594	2.91112	41.4952
2019-01-24 13:00:00	14.924	2.90598	42.213
2019-01-24 14:00:00	14.6784	2.98548	43.6946
2019-01-24 15:00:00	13.7688	2.95369	47.7405
2019-01-24 16:00:00	13.3139	2.52188	52.129
2019-01-24 17:00:00	8.27746	2.52313	75.0073
2019-01-24 18:00:00	7.85489	2.43014	76.7881
2019-01-24 19:00:00	7.87443	2.21866	77.1463
2019-01-24 20:00:00	8.2759	2.36666	76.1743
2019-01-24 21:00:00	7.38546	2.28228	79.6546
2019-01-24 22:00:00	7.20702	2.26461	81.5687
2019-01-24 23:00:00	7.1831	2.27106	81.6332
2019-01-25	6.96768	2.23166	84.7056
2019-01-25 01:00:00	7.01416	2.13389	84.4387
2019-01-25 02:00:00	6.99663	2.10167	83.7795
2019-01-25 03:00:00	7.0013	2.03972	84.0525
2019-01-25 04:00:00	6.89798	1.95468	83.6058
2019-01-25 05:00:00	6.96711	1.69453	85.3546
2019-01-25 06:00:00	6.84366	1.60727	84.8252
2019-01-25 07:00:00	8.07699	1.60604	81.1353
2019-01-25 08:00:00	9.25033	1.35552	71.781
2019-01-25 09:00:00	12.7908	1.39621	54.6431
2019-01-25 10:00:00	13.38	1.33679	54.6686
2019-01-25 11:00:00	13.7568	1.24485	54.7751
2019-01-25 12:00:00	16.9602	1.19837	45.9135
2019-01-25 13:00:00	17.2063	1.22498	46.3661
2019-01-25 14:00:00	17.0941	1.31759	47.4857
2019-01-25 15:00:00	16.6768	1.51024	51.3069
2019-01-25 16:00:00	16.2542	1.60814	60.1058
2019-01-25 17:00:00	13.1827	1.85296	67.0233
2019-01-25 18:00:00	12.5355	2.10257	71.2348
2019-01-25 19:00:00	11.7813	2.33004	73.8252
2019-01-25 20:00:00	11.964	2.44882	73.323
2019-01-25 21:00:00	11.1843	2.73166	77.8296
2019-01-25 22:00:00	9.93837	2.96553	83.2385
2019-01-25 23:00:00	9.74138	3.11458	82.992
2019-01-26	9.16739	3.13746	83.5877
2019-01-26 01:00:00	8.78595	3.26496	84.4155
2019-01-26 02:00:00	8.51618	3.34841	85.5014
2019-01-26 03:00:00	7.54262	3.49171	87.2978
2019-01-26 04:00:00	7.62483	3.56608	87.3476
2019-01-26 05:00:00	7.59323	3.33931	88.5847
2019-01-26 06:00:00	7.88787	3.58826	88.0207
2019-01-26 07:00:00	8.34597	3.5912	85.0223
2019-01-26 08:00:00	8.29529	4.26834	82.7317
2019-01-26 09:00:00	11.0482	4.21273	64.3156
2019-01-26 10:00:00	10.8789	4.20534	62.9425
2019-01-26 11:00:00	10.9365	4.19662	61.2003
2019-01-26 12:00:00	12.6697	4.2667	54.2942
2019-01-26 13:00:00	12.4135	4.37657	54.4772
2019-01-26 14:00:00	12.2336	4.45299	54.8704
2019-01-26 15:00:00	10.5888	4.52546	61.0152
2019-01-26 16:00:00	10.1673	4.41024	61.1319
2019-01-26 17:00:00	8.13863	3.65435	70.4166
2019-01-26 18:00:00	8.10343	3.65623	70.2611
2019-01-26 19:00:00	7.91157	3.65743	70.796
2019-01-26 20:00:00	7.71594	3.72807	71.427
2019-01-26 21:00:00	6.98509	3.7341	74.1777
2019-01-26 22:00:00	6.38742	3.7049	76.8779
2019-01-26 23:00:00	6.72736	3.75416	75.7789
2019-01-27	6.43115	3.661	76.3542
2019-01-27 01:00:00	6.53616	3.56895	75.8049
2019-01-27 02:00:00	6.27016	3.40842	76.9839
2019-01-27 03:00:00	5.75102	3.27959	79.1975
2019-01-27 04:00:00	5.7964	3.14689	78.6741
2019-01-27 05:00:00	5.41977	2.8251	79.9559
2019-01-27 06:00:00	5.19275	2.9243	80.4953
2019-01-27 07:00:00	5.71237	2.86278	76.6852
2019-01-27 08:00:00	5.72505	3.03222	72.3854
2019-01-27 09:00:00	9.59199	3.09843	56.455
2019-01-27 10:00:00	9.84233	3.00381	54.0159
2019-01-27 11:00:00	10.1636	2.9172	52.8896
2019-01-27 12:00:00	12.9378	2.91482	46.8106
2019-01-27 13:00:00	13.1597	2.9878	48.6944
2019-01-27 14:00:00	13.1148	2.97968	49.6494
2019-01-27 15:00:00	12.0767	2.96347	54.4964
2019-01-27 16:00:00	11.6023	2.56701	55.2783
2019-01-27 17:00:00	7.98963	2.34962	76.4389
2019-01-27 18:00:00	7.53671	2.31716	78.6251
2019-01-27 19:00:00	7.33599	2.29411	79.8066
2019-01-27 20:00:00	7.45474	2.14263	78.9478
2019-01-27 21:00:00	7.13347	2.09438	81.8935
2019-01-27 22:00:00	6.5302	2.07116	84.7427
2019-01-27 23:00:00	6.5908	2.03402	84.5393
2019-01-28	5.9418	1.96825	86.5734
2019-01-28 01:00:00	5.84914	1.92892	86.8662
2019-01-28 02:00:00	5.80336	1.80395	86.9964
2019-01-28 03:00:00	5.38057	1.60741	88.1708
2019-01-28 04:00:00	5.2897	1.56529	88.3382
2019-01-28 05:00:00	5.28094	1.67932	88.2934
2019-01-28 06:00:00	5.29619	1.60148	88.1175
2019-01-28 07:00:00	6.74121	1.55997	84.1336
2019-01-28 08:00:00	8.0651	1.10239	76.5504
2019-01-28 09:00:00	12.863	0.809328	57.2017
2019-01-28 10:00:00	13.8128	0.606378	56.1107
2019-01-28 11:00:00	14.3886	0.452771	56.0357
2019-01-28 12:00:00	17.9582	0.485247	45.8605
2019-01-28 13:00:00	18.1453	0.831354	45.8031
2019-01-28 14:00:00	18.036	1.24637	46.7111
2019-01-28 15:00:00	17.1436	1.65156	54.49
2019-01-28 16:00:00	16.6351	1.73713	57.8753
2019-01-28 17:00:00	12.901	1.80916	74.6816
2019-01-28 18:00:00	12.3044	1.81962	78.3199
2019-01-28 19:00:00	11.6873	1.87974	81.0943
2019-01-28 20:00:00	11.3773	2.04939	82.0317
2019-01-28 21:00:00	10.2767	2.07972	86.1081
2019-01-28 22:00:00	9.58222	2.18448	88.0059
2019-01-28 23:00:00	9.68685	2.2332	87.7248
2019-01-29	8.98322	2.30109	89.8647
2019-01-29 01:00:00	9.09394	2.39117	88.9551
2019-01-29 02:00:00	9.12804	2.399	88.1601
2019-01-29 03:00:00	8.74325	2.31882	89.0503
2019-01-29 04:00:00	8.56585	2.20993	88.753
2019-01-29 05:00:00	8.83518	2.11722	88.1133
2019-01-29 06:00:00	8.92812	1.92297	87.5018
2019-01-29 07:00:00	9.53736	1.91589	85.6348
2019-01-29 08:00:00	10.1991	1.92902	79.5279
2019-01-29 09:00:00	14.2017	2.09139	62.3098
2019-01-29 10:00:00	14.7159	2.15471	63.3847
2019-01-29 11:00:00	15.1249	2.17599	63.2548
2019-01-29 12:00:00	17.736	2.18911	55.9421
2019-01-29 13:00:00	17.7142	2.3105	56.1388
2019-01-29 14:00:00	17.8221	2.35915	56.0321
2019-01-29 15:00:00	16.9891	2.24501	61.321
2019-01-29 16:00:00	16.602	1.88723	61.9604
2019-01-29 17:00:00	12.2448	1.91657	84.3005
2019-01-29 18:00:00	11.8282	1.88924	85.3144
2019-01-29 19:00:00	12.1462	1.72625	84.0051
2019-01-29 20:00:00	12.2591	1.69338	83.8006
2019-01-29 21:00:00	11.7608	1.67007	86.2149
2019-01-29 22:00:00	11.0834	1.76934	88.9813
2019-01-29 23:00:00	11.0652	1.79562	88.922
2019-01-30	10.8838	1.82747	90.5748
2019-01-30 01:00:00	11.0056	1.78954	90.0309
2019-01-30 02:00:00	11.0253	1.87304	89.619
2019-01-30 03:00:00	10.8533	1.86174	89.7318
2019-01-30 04:00:00	10.7954	1.83146	89.7352
2019-01-30 05:00:00	10.8815	1.875	90.2054
2019-01-30 06:00:00	10.8068	1.70674	89.9327
2019-01-30 07:00:00	11.4096	1.68088	88.1096
2019-01-30 08:00:00	12.1944	1.29673	86.0629
2019-01-30 09:00:00	16.505	1.07809	70.435
2019-01-30 10:00:00	16.9449	0.909272	69.7614
2019-01-30 11:00:00	17.2099	0.758893	67.9848
2019-01-30 12:00:00	20.4268	0.745512	57.1093
2019-01-30 13:00:00	20.4269	1.0395	56.2994
2019-01-30 14:00:00	20.5367	1.28215	55.7434
2019-01-30 15:00:00	19.8939	1.38788	58.1588
2019-01-30 16:00:00	19.4769	1.42094	61.2487
2019-01-30 17:00:00	15.959	1.66496	79.6829
2019-01-30 18:00:00	15.3685	1.59634	82.2943
2019-01-30 19:00:00	15.056	1.22103	83.9225
2019-01-30 20:00:00	14.8436	1.06514	84.5684
2019-01-30 21:00:00	13.941	1.02087	88.5733
2019-01-30 22:00:00	13.1701	1.13789	92.0191
2019-01-30 23:00:00	12.8628	1.26731	92.404
2019-01-31	12.608	1.42757	93.5127
2019-01-31 01:00:00	12.6578	1.5827	92.5319
2019-01-31 02:00:00	12.6652	1.77548	91.977
2019-01-31 03:00:00	12.5357	1.8846	92.1345
2019-01-31 04:00:00	12.5546	2.04269	92.1962
2019-01-31 05:00:00	12.9231	2.01408	88.4711
2019-01-31 06:00:00	13.2066	2.26453	88.2938
2019-01-31 07:00:00	14.5092	2.38103	86.0049
2019-01-31 08:00:00	16.4031	2.08571	81.5382
2019-01-31 09:00:00	20.5755	2.59943	62.6785
2019-01-31 10:00:00	20.9133	3.33201	62.8017
2019-01-31 11:00:00	19.924	3.33611	66.4345
2019-01-31 12:00:00	20.2091	3.12909	61.4266
2019-01-31 13:00:00	19.8181	2.71017	59.0743
2019-01-31 14:00:00	20.0437	2.28643	58.1542
2019-01-31 15:00:00	18.8153	2.05402	60.6938
2019-01-31 16:00:00	18.5892	2.39728	62.2664
2019-01-31 17:00:00	15.7252	2.5208	71.8948
2019-01-31 18:00:00	15.4564	2.88227	71.3054
2019-01-31 19:00:00	14.4586	2.9699	74.3095
2019-01-31 20:00:00	14.0586	3.26648	76.6596
2019-01-31 21:00:00	12.5726	3.48949	78.2734
2019-01-31 22:00:00	11.4814	3.59255	81.7369
2019-01-31 23:00:00	11.2515	3.51398	81.3193
2019-02-01	10.5452	3.54995	82.0154
2019-02-01 01:00:00	10.5055	3.46298	81.4862
2019-02-01 02:00:00	10.2055	3.40012	81.3014
2019-02-01 03:00:00	9.69268	3.39779	81.2598
2019-02-01 04:00:00	9.53584	3.39772	80.764
2019-02-01 05:00:00	9.14952	3.12179	79.9944
2019-02-01 06:00:00	9.19967	3.21633	79.2409
2019-02-01 07:00:00	8.86842	3.33363	78.8413
2019-02-01 08:00:00	8.33969	3.31744	80.4947
2019-02-01 09:00:00	9.00146	3.2464	76.045
2019-02-01 10:00:00	8.94777	3.21628	75.1056
2019-02-01 11:00:00	8.7728	3.08617	74.3274
2019-02-01 12:00:00	9.43339	2.98798	70.8704
2019-02-01 13:00:00	9.59538	3.01017	69.6027
2019-02-01 14:00:00	9.68072	3.04591	69.1049
2019-02-01 15:00:00	9.6896	2.96469	69.3028
2019-02-01 16:00:00	9.6097	2.96847	67.7068
2019-02-01 17:00:00	9.12888	2.75565	75.2619
2019-02-01 18:00:00	9.18065	2.74306	74.2921
2019-02-01 19:00:00	9.14192	2.68758	73.9307
2019-02-01 20:00:00	9.00177	2.72104	73.7644
2019-02-01 21:00:00	8.73765	2.61888	76.5093
2019-02-01 22:00:00	8.52081	2.43031	77.6082
2019-02-01 23:00:00	8.31283	2.27353	78.794
2019-02-02	8.46635	2.09426	78.5779
2019-02-02 01:00:00	8.53022	1.90721	77.9523
2019-02-02 02:00:00	8.5716	1.94218	77.9062
2019-02-02 03:00:00	8.4831	1.99882	79.1431
2019-02-02 04:00:00	8.63871	1.9692	78.5045
2019-02-02 05:00:00	9.27288	2.04609	76.2345
2019-02-02 06:00:00	9.34305	1.85289	76.6341
2019-02-02 07:00:00	9.35489	1.55026	76.9286
2019-02-02 08:00:00	9.16515	1.29216	80.2659
2019-02-02 09:00:00	11.2728	1.14357	75.6707
2019-02-02 10:00:00	11.6989	1.0317	75.7063
2019-02-02 11:00:00	12.1529	0.88596	74.9836
2019-02-02 12:00:00	14.0615	0.665942	72.6664
2019-02-02 13:00:00	14.9678	0.331908	69.3289
2019-02-02 14:00:00	15.7061	0.104507	67.3859
2019-02-02 15:00:00	15.7757	0.206073	70.4024
2019-02-02 16:00:00	15.4497	0.460369	73.7881
2019-02-02 17:00:00	12.9274	0.946327	85.9036
2019-02-02 18:00:00	12.9029	0.915584	86.2662
2019-02-02 19:00:00	12.9644	0.915246	85.937
2019-02-02 20:00:00	12.9452	0.9931	85.9364
2019-02-02 21:00:00	12.3658	1.04464	89.5956
2019-02-02 22:00:00	12.6547	1.06493	89.8943
2019-02-02 23:00:00	13.1802	1.10719	88.7808
2019-02-03	13.147	1.05894	89.6011
2019-02-03 01:00:00	13.3353	0.952743	89.1805
2019-02-03 02:00:00	13.6935	0.855846	87.9739
2019-02-03 03:00:00	13.7782	0.589465	90.3049
2019-02-03 04:00:00	13.7851	0.412237	90.4584
2019-02-03 05:00:00	14.1246	0.420392	90.0864
2019-02-03 06:00:00	14.0787	0.230665	90.2113
2019-02-03 07:00:00	14.0567	0.283959	91.2372
2019-02-03 08:00:00	13.5967	0.113936	94.2262
2019-02-03 09:00:00	16.6446	0.320776	84.3591
2019-02-03 10:00:00	16.369	0.533539	86.5224
2019-02-03 11:00:00	16.4946	0.876853	87.1819
2019-02-03 12:00:00	19.5167	1.35307	79.3298
2019-02-03 13:00:00	20.4639	1.71969	75.0914
2019-02-03 14:00:00	20.4016	1.3646	74.5504
2019-02-03 15:00:00	19.6611	1.21203	78.5387
2019-02-03 16:00:00	19.1925	1.17832	79.8466
2019-02-03 17:00:00	17.754	1.20464	86.9361
2019-02-03 18:00:00	17.7445	0.977563	88.3027
2019-02-03 19:00:00	17.0912	0.562075	91.2601
2019-02-03 20:00:00	16.567	0.523034	92.6995
2019-02-03 21:00:00	15.2327	0.586526	95.0933
2019-02-03 22:00:00	14.8164	0.761183	96.3541
2019-02-03 23:00:00	14.8065	0.849922	96.4371
2019-02-04	14.3298	1.41571	96.3892
2019-02-04 01:00:00	14.3685	2.39107	95.4527
2019-02-04 02:00:00	14.5744	3.46427	94.4082
2019-02-04 03:00:00	13.7864	3.55015	92.7274
2019-02-04 04:00:00	13.5173	3.50171	92.4255
2019-02-04 05:00:00	12.8125	3.0257	90.9785
2019-02-04 06:00:00	12.4885	3.34772	90.8327
2019-02-04 07:00:00	12.1527	3.44243	90.2442
2019-02-04 08:00:00	11.9504	3.49992	89.9893
2019-02-04 09:00:00	12.5991	3.60199	82.0603
2019-02-04 10:00:00	12.2229	3.59661	82.006
2019-02-04 11:00:00	12.1062	3.61076	79.9874
2019-02-04 12:00:00	13.0804	3.45758	73.6587
2019-02-04 13:00:00	13.3503	3.33903	70.6491
2019-02-04 14:00:00	13.0862	3.23381	70.1139
2019-02-04 15:00:00	12.8361	3.15378	68.3399
2019-02-04 16:00:00	12.8658	3.05696	66.4967
2019-02-04 17:00:00	11.6605	2.67159	71.8028
2019-02-04 18:00:00	11.7967	2.72278	70.7208
2019-02-04 19:00:00	11.8948	2.64783	70.3001
2019-02-04 20:00:00	11.8976	2.57365	69.8498
2019-02-04 21:00:00	11.6776	2.52454	70.4152
2019-02-04 22:00:00	11.3049	2.42671	73.1986
2019-02-04 23:00:00	11.3104	2.32053	73.2246
2019-02-05	11.0538	2.19863	75.9289
2019-02-05 01:00:00	10.8545	2.11227	76.822
2019-02-05 02:00:00	10.93	1.96085	77.003
2019-02-05 03:00:00	11.0036	1.73898	78.5684
2019-02-05 04:00:00	10.9223	1.54872	78.4769
2019-02-05 05:00:00	11.0835	1.33212	80.9245
2019-02-05 06:00:00	11.2614	1.13493	81.4507
2019-02-05 07:00:00	11.5066	0.985336	80.522
2019-02-05 08:00:00	11.9422	0.852765	81.5747
2019-02-05 09:00:00	14.3219	0.817824	75.7967
2019-02-05 10:00:00	14.7184	0.799093	75.2701
2019-02-05 11:00:00	15.2551	0.590576	73.2973
2019-02-05 12:00:00	16.6731	0.879357	69.8188
2019-02-05 13:00:00	17.0503	1.17707	68.5458
2019-02-05 14:00:00	16.9802	1.16044	70.0661
2019-02-05 15:00:00	15.6657	1.33083	77.7977
2019-02-05 16:00:00	15.3337	1.31056	81.8287
2019-02-05 17:00:00	13.9583	0.744443	89.3852
2019-02-05 18:00:00	13.5332	0.59467	90.3014
2019-02-05 19:00:00	13.5702	0.667457	90.4445
2019-02-05 20:00:00	13.317	0.769533	90.4519
2019-02-05 21:00:00	13.0547	0.791261	92.7431
2019-02-05 22:00:00	12.4224	0.666265	94.3183
2019-02-05 23:00:00	12.2129	0.732838	95.0755
2019-02-06	11.6215	0.796232	96.8134
2019-02-06 01:00:00	11.527	0.921198	96.6874
2019-02-06 02:00:00	11.3255	0.915098	96.6593
2019-02-06 03:00:00	11.0927	0.993204	97.6874
2019-02-06 04:00:00	11.1668	1.07183	97.61
2019-02-06 05:00:00	11.8833	1.12257	97.1653
2019-02-06 06:00:00	11.7234	1.15136	97.2459
2019-02-06 07:00:00	11.7964	1.10336	97.5584
2019-02-06 08:00:00	12.3593	0.804763	98.0606
2019-02-06 09:00:00	15.4429	0.508177	85.5997
2019-02-06 10:00:00	16.3453	0.638781	82.0127
2019-02-06 11:00:00	17.0233	0.982761	80.2886
2019-02-06 12:00:00	19.9314	1.37208	67.4183
2019-02-06 13:00:00	19.9866	1.76883	66.7322
2019-02-06 14:00:00	19.7349	2.20812	67.943
2019-02-06 15:00:00	19.147	2.45599	69.4989
2019-02-06 16:00:00	18.5649	2.24785	72.3167
2019-02-06 17:00:00	15.2699	1.63457	89.686
2019-02-06 18:00:00	14.8317	1.19378	91.5552
2019-02-06 19:00:00	14.0799	0.560246	93.4265
2019-02-06 20:00:00	13.9657	0.219181	94.1242
2019-02-06 21:00:00	12.9208	0.441167	97.6781
2019-02-06 22:00:00	12.5217	0.652951	97.9091
2019-02-06 23:00:00	11.98	0.839149	97.7255
2019-02-07	11.887	0.78096	98.6696
2019-02-07 01:00:00	11.7157	0.753584	98.4758
2019-02-07 02:00:00	11.8786	0.86512	97.4675
2019-02-07 03:00:00	11.8808	0.898893	97.6177
2019-02-07 04:00:00	12.1836	0.899414	97.2712
2019-02-07 05:00:00	11.6587	0.774943	98.4899
2019-02-07 06:00:00	11.9291	0.941901	97.7445
2019-02-07 07:00:00	12.4684	1.19969	96.5895
2019-02-07 08:00:00	13.9432	1.08732	91.3555
2019-02-07 09:00:00	18.6692	1.18946	73.0407
2019-02-07 10:00:00	19.7289	1.42945	69.5741
2019-02-07 11:00:00	20.4236	1.71449	67.2773
2019-02-07 12:00:00	23.2296	1.57329	55.6336
2019-02-07 13:00:00	22.95	1.28628	56.6118
2019-02-07 14:00:00	23.0198	0.830855	58.0156
2019-02-07 15:00:00	21.8844	0.537682	62.6261
2019-02-07 16:00:00	21.2831	1.20684	68.6073
2019-02-07 17:00:00	18.0054	2.05426	82.7811
2019-02-07 18:00:00	17.0823	3.303	84.7424
2019-02-07 19:00:00	15.7039	3.9165	86.1414
2019-02-07 20:00:00	14.851	3.98518	86.6603
2019-02-07 21:00:00	13.1077	4.00592	88.6222
2019-02-07 22:00:00	11.99	4.06909	89.1381
2019-02-07 23:00:00	11.8102	3.99639	88.0634
2019-02-08	11.2156	3.75901	86.8892
2019-02-08 01:00:00	11.0341	3.5724	86.4239
2019-02-08 02:00:00	11.0305	3.32723	86.1134
2019-02-08 03:00:00	10.0829	3.1431	87.0728
2019-02-08 04:00:00	10.1556	3.1224	86.7177
2019-02-08 05:00:00	9.69523	3.17096	86.95
2019-02-08 06:00:00	9.74848	3.38968	87.3535
2019-02-08 07:00:00	9.52444	3.55735	87.933
2019-02-08 08:00:00	9.34753	3.63571	89.0423
2019-02-08 09:00:00	9.58745	3.55993	85.8322
2019-02-08 10:00:00	9.5987	3.43363	85.5153
2019-02-08 11:00:00	9.43585	3.27549	86.0628
2019-02-08 12:00:00	9.91905	3.12644	83.9534
2019-02-08 13:00:00	9.98141	3.04544	83.459
2019-02-08 14:00:00	10.3727	3.07167	81.8896
2019-02-08 15:00:00	10.1899	3.07874	82.7798
2019-02-08 16:00:00	10.2983	3.08077	82.0406
2019-02-08 17:00:00	9.28267	2.84752	86.7882
2019-02-08 18:00:00	9.30259	2.72469	86.636
2019-02-08 19:00:00	9.31878	2.59394	85.9856
2019-02-08 20:00:00	9.43753	2.42157	85.8156
2019-02-08 21:00:00	9.45264	2.23714	86.5006
2019-02-08 22:00:00	8.89155	2.14269	86.3276
2019-02-08 23:00:00	9.06638	1.94575	86.237
2019-02-09	8.9578	1.76453	88.2589
2019-02-09 01:00:00	9.27094	1.66685	88.1594
2019-02-09 02:00:00	9.62709	1.79292	88.0614
2019-02-09 03:00:00	9.8791	2.06477	87.6732
2019-02-09 04:00:00	9.95794	2.36914	88.7677
2019-02-09 05:00:00	9.82868	2.38991	90.5515
2019-02-09 06:00:00	9.80538	2.48533	91.2786
2019-02-09 07:00:00	9.80517	2.71577	92.1057
2019-02-09 08:00:00	9.69316	2.95172	93.3896
2019-02-09 09:00:00	10.1262	3.20658	91.8506
2019-02-09 10:00:00	9.83119	3.22187	92.1952
2019-02-09 11:00:00	9.6154	3.30221	92.3923
2019-02-09 12:00:00	9.28289	3.3873	93.2384
2019-02-09 13:00:00	9.30618	3.43795	92.8159
2019-02-09 14:00:00	9.28747	3.40502	92.4934
2019-02-09 15:00:00	8.89248	3.47527	92.8219
2019-02-09 16:00:00	8.92697	3.45232	92.4741
2019-02-09 17:00:00	8.59777	3.29715	92.738
2019-02-09 18:00:00	8.52954	3.35842	92.3912
2019-02-09 19:00:00	8.50573	3.36836	91.8249
2019-02-09 20:00:00	8.47561	3.47896	91.4272
2019-02-09 21:00:00	8.26607	3.58818	90.5437
2019-02-09 22:00:00	7.93494	3.58546	90.7351
2019-02-09 23:00:00	7.88117	3.49052	90.5317
2019-02-10	7.71389	3.46829	90.2506
2019-02-10 01:00:00	7.6196	3.52529	90.0828
2019-02-10 02:00:00	7.58577	3.48185	89.9276
2019-02-10 03:00:00	7.47149	3.36202	90.0792
2019-02-10 04:00:00	7.48615	3.25114	89.7442
2019-02-10 05:00:00	7.62867	2.85104	89.407
2019-02-10 06:00:00	7.64795	2.83811	89.0797
2019-02-10 07:00:00	7.59025	2.75576	88.8345
2019-02-10 08:00:00	7.68267	2.65649	88.5746
2019-02-10 09:00:00	8.67287	2.59259	85.8633
2019-02-10 10:00:00	8.86756	2.74805	85.4684
2019-02-10 11:00:00	9.31421	2.76802	83.9554
2019-02-10 12:00:00	10.2075	2.77092	80.8456
2019-02-10 13:00:00	10.7154	2.71379	79.4874
2019-02-10 14:00:00	11.1118	2.67722	78.2264
2019-02-10 15:00:00	10.7326	2.72379	80.1281
2019-02-10 16:00:00	10.7877	2.79095	80.123
2019-02-10 17:00:00	10.0006	2.48952	85.8179
2019-02-10 18:00:00	10.071	2.55493	85.5933
2019-02-10 19:00:00	10.2168	2.4111	85.0916
2019-02-10 20:00:00	10.2045	2.42252	85.1512
2019-02-10 21:00:00	10.07	2.32185	86.5107
2019-02-10 22:00:00	9.9088	2.32585	86.8729
2019-02-10 23:00:00	9.97537	2.33336	87.1679
2019-02-11	9.79993	2.45032	88.0556
2019-02-11 01:00:00	9.9132	2.57831	88.4395
2019-02-11 02:00:00	9.98747	2.62495	88.8146
2019-02-11 03:00:00	9.82143	2.62711	89.578
2019-02-11 04:00:00	9.83417	2.65132	90.1655
2019-02-11 05:00:00	9.76976	2.56449	90.6146
2019-02-11 06:00:00	9.77504	2.67715	91.0582
2019-02-11 07:00:00	9.59755	2.86524	91.4696
2019-02-11 08:00:00	9.56236	3.00624	91.9286
2019-02-11 09:00:00	10.3457	3.07118	87.1623
2019-02-11 10:00:00	10.2389	3.09033	87.0964
2019-02-11 11:00:00	9.99136	3.06304	87.2105
2019-02-11 12:00:00	10.5063	3.07263	83.9648
2019-02-11 13:00:00	10.5259	3.13671	83.2636
2019-02-11 14:00:00	10.4154	3.16356	82.8558
2019-02-11 15:00:00	9.84015	3.19712	85.3634
2019-02-11 16:00:00	9.66849	3.25762	85.0372
2019-02-11 17:00:00	8.72621	3.08474	91.4686
2019-02-11 18:00:00	8.70927	3.17781	90.782
2019-02-11 19:00:00	8.58419	3.15371	90.18
2019-02-11 20:00:00	8.43323	3.12454	89.7682
2019-02-11 21:00:00	8.28746	3.09729	90.9381
2019-02-11 22:00:00	8.02759	3.00944	91.9534
2019-02-11 23:00:00	7.98631	2.94	91.6539
2019-02-12	8.00699	2.96184	91.5822
2019-02-12 01:00:00	8.06128	2.99433	91.2851
2019-02-12 02:00:00	8.0453	2.98343	91.0194
2019-02-12 03:00:00	8.11157	2.88472	91.4022
2019-02-12 04:00:00	8.03525	2.84576	90.9709
2019-02-12 05:00:00	8.51198	2.7717	89.6877
2019-02-12 06:00:00	8.53823	2.66372	89.6006
2019-02-12 07:00:00	8.80569	2.4972	89.0651
2019-02-12 08:00:00	9.19902	2.28317	89.2327
2019-02-12 09:00:00	11.886	2.25821	79.9801
2019-02-12 10:00:00	12.4244	2.1584	79.0287
2019-02-12 11:00:00	12.7945	2.0873	78.3758
2019-02-12 12:00:00	15.4215	1.94415	72.1129
2019-02-12 13:00:00	15.7169	1.90632	71.2648
2019-02-12 14:00:00	15.8839	1.85458	70.9522
2019-02-12 15:00:00	15.9181	1.83756	73.4355
2019-02-12 16:00:00	15.8585	1.86728	73.8144
2019-02-12 17:00:00	13.5911	1.66167	86.261
2019-02-12 18:00:00	12.928	1.80518	88.3174
2019-02-12 19:00:00	12.5227	1.48122	89.5035
2019-02-12 20:00:00	12.5121	1.05902	89.9845
2019-02-12 21:00:00	12.2383	0.845564	92.5592
2019-02-12 22:00:00	11.9945	1.0102	92.9368
2019-02-12 23:00:00	11.9575	1.13125	92.8409
2019-02-13	11.4061	1.1847	92.6569
2019-02-13 01:00:00	11.1157	1.30467	92.8539
2019-02-13 02:00:00	11.1836	1.37268	92.8702
2019-02-13 03:00:00	10.778	1.43287	94.4357
2019-02-13 04:00:00	10.8111	1.49183	94.4502
2019-02-13 05:00:00	11.2513	1.39706	94.5339
2019-02-13 06:00:00	11.3781	1.69035	94.2404
2019-02-13 07:00:00	12.7829	1.89612	91.6414
2019-02-13 08:00:00	13.9875	2.47441	87.4891
2019-02-13 09:00:00	15.9926	2.90125	76.6818
2019-02-13 10:00:00	15.7853	3.09088	76.9872
2019-02-13 11:00:00	14.6819	3.16697	79.6884
2019-02-13 12:00:00	15.1141	3.25007	77.2022
2019-02-13 13:00:00	14.6614	3.28856	78.0652
2019-02-13 14:00:00	14.156	3.35106	78.6601
2019-02-13 15:00:00	13.219	3.41133	81.3167
2019-02-13 16:00:00	13.1543	3.38702	80.3551
2019-02-13 17:00:00	12.1936	2.83996	83.9554
2019-02-13 18:00:00	12.0847	2.82629	83.6423
2019-02-13 19:00:00	11.9765	2.81259	83.9835
2019-02-13 20:00:00	12.0211	2.66461	84.3752
2019-02-13 21:00:00	11.7515	2.47592	85.9642
2019-02-13 22:00:00	11.524	2.17633	86.4407
2019-02-13 23:00:00	11.6801	1.88782	86.5535
2019-02-14	11.634	1.65065	87.8436
2019-02-14 01:00:00	11.8396	1.45739	87.6076
2019-02-14 02:00:00	11.8851	1.49689	87.9038
2019-02-14 03:00:00	11.7927	1.71165	88.4567
2019-02-14 04:00:00	11.8367	1.85165	88.5483
2019-02-14 05:00:00	11.9207	1.88938	89.383
2019-02-14 06:00:00	12.0283	2.07691	89.4706
2019-02-14 07:00:00	12.1766	2.26525	87.8181
2019-02-14 08:00:00	12.6912	2.80002	87.5682
2019-02-14 09:00:00	13.7223	2.91206	82.3814
2019-02-14 10:00:00	13.6923	2.86835	83.1141
2019-02-14 11:00:00	13.5258	2.66824	83.3036
2019-02-14 12:00:00	14.2823	2.63507	79.6237
2019-02-14 13:00:00	14.1782	2.6416	80.3019
2019-02-14 14:00:00	14.1526	2.67093	80.325
2019-02-14 15:00:00	13.8835	2.75394	82.5292
2019-02-14 16:00:00	13.6281	2.73847	82.8225
2019-02-14 17:00:00	12.4012	2.58103	89.2615
2019-02-14 18:00:00	12.4627	2.53406	88.64
2019-02-14 19:00:00	12.5086	2.38517	88.3092
2019-02-14 20:00:00	12.475	2.16946	88.1925
2019-02-14 21:00:00	12.3662	2.00556	88.1874
2019-02-14 22:00:00	12.1535	1.79631	88.8505
2019-02-14 23:00:00	12.2093	1.56409	88.4305
2019-02-15	12.2393	1.52513	88.7238
2019-02-15 01:00:00	12.3622	1.48637	88.3304
2019-02-15 02:00:00	12.4439	1.46629	88.7421
2019-02-15 03:00:00	12.1036	1.21307	89.8949
2019-02-15 04:00:00	11.902	1.12335	90.7015
2019-02-15 05:00:00	12.1497	1.09595	91.2454
2019-02-15 06:00:00	12.3733	0.957016	90.9705
2019-02-15 07:00:00	12.9195	0.595624	89.6203
2019-02-15 08:00:00	13.7703	0.286221	88.098
2019-02-15 09:00:00	17.1339	0.463544	74.9724
2019-02-15 10:00:00	18.3211	0.799631	70.9989
2019-02-15 11:00:00	19.2254	1.20599	67.1943
2019-02-15 12:00:00	21.6232	1.37803	59.8172
2019-02-15 13:00:00	21.5031	1.22394	60.0292
2019-02-15 14:00:00	21.1416	1.19782	62.4789
2019-02-15 15:00:00	20.3024	1.12989	66.3595
2019-02-15 16:00:00	20.0418	1.05914	71.8938
2019-02-15 17:00:00	17.0803	1.32356	82.7542
2019-02-15 18:00:00	16.631	1.39963	85.261
2019-02-15 19:00:00	16.5559	1.21405	86.6297
2019-02-15 20:00:00	16.4321	1.5315	87.206
2019-02-15 21:00:00	15.3046	1.9612	90.9042
2019-02-15 22:00:00	14.7036	2.38896	93.0453
2019-02-15 23:00:00	14.2886	2.58875	93.4393
2019-02-16	13.5016	2.71195	93.9886
2019-02-16 01:00:00	13.3411	2.83076	93.4325
2019-02-16 02:00:00	13.3163	2.94458	92.9733
2019-02-16 03:00:00	12.3952	2.97549	93.7436
2019-02-16 04:00:00	12.1339	3.06137	93.7571
2019-02-16 05:00:00	12.0128	2.88477	93.015
2019-02-16 06:00:00	11.7309	3.17042	92.7895
2019-02-16 07:00:00	11.4821	3.18063	92.7622
2019-02-16 08:00:00	11.2037	3.07645	93.0174
2019-02-16 09:00:00	11.65	3.0331	90.298
2019-02-16 10:00:00	11.3281	3.13902	90.2788
2019-02-16 11:00:00	11.145	3.14201	90.4505
2019-02-16 12:00:00	10.888	3.15794	88.9724
2019-02-16 13:00:00	10.7266	3.20857	88.907
2019-02-16 14:00:00	10.5761	3.37117	88.3676
2019-02-16 15:00:00	9.93672	3.5253	90.2889
2019-02-16 16:00:00	9.98625	3.59712	89.6996
2019-02-16 17:00:00	9.39108	3.36251	91.9564
2019-02-16 18:00:00	9.39744	3.36076	91.1967
2019-02-16 19:00:00	9.2807	3.49409	90.4786
2019-02-16 20:00:00	9.18164	3.57303	90.1691
2019-02-16 21:00:00	8.80359	3.55838	90.0343
2019-02-16 22:00:00	8.58664	3.57275	89.8784
2019-02-16 23:00:00	8.48167	3.65457	89.5696
2019-02-17	8.22202	3.59161	89.7531
2019-02-17 01:00:00	8.18429	3.35663	89.7428
2019-02-17 02:00:00	8.15695	3.1239	89.8817
2019-02-17 03:00:00	7.89877	3.09501	90.3443
2019-02-17 04:00:00	7.84684	3.38035	90.353
2019-02-17 05:00:00	8.12156	3.54495	89.9764
2019-02-17 06:00:00	8.08264	3.72198	89.6858
2019-02-17 07:00:00	7.93063	3.63154	90.2071
2019-02-17 08:00:00	7.85613	3.34444	90.6652
2019-02-17 09:00:00	8.47477	3.01025	87.4736
2019-02-17 10:00:00	8.325	3.05693	88.3118
2019-02-17 11:00:00	8.42998	3.15055	88.6014
2019-02-17 12:00:00	8.881	3.22089	87.4823
2019-02-17 13:00:00	8.9036	3.16497	87.3223
2019-02-17 14:00:00	9.01912	3.20995	87.1142
2019-02-17 15:00:00	8.99574	3.31472	88.3657
2019-02-17 16:00:00	8.87848	3.32455	88.5656
2019-02-17 17:00:00	8.61553	3.10298	90.1085
2019-02-17 18:00:00	8.60947	3.24265	89.9752
2019-02-17 19:00:00	8.58686	3.32244	89.8324
2019-02-17 20:00:00	8.60253	3.29964	89.5953
2019-02-17 21:00:00	8.63982	3.22529	89.12
2019-02-17 22:00:00	8.54031	3.11156	89.2978
2019-02-17 23:00:00	8.54022	3.0799	89.0323
2019-02-18	8.63624	3.00353	89.574
2019-02-18 01:00:00	8.60946	2.94375	89.6003
2019-02-18 02:00:00	8.61241	2.92981	89.3491
2019-02-18 03:00:00	8.79353	2.88424	89.7887
2019-02-18 04:00:00	8.90838	2.71348	89.8016
2019-02-18 05:00:00	9.28265	2.63793	89.4599
2019-02-18 06:00:00	9.36283	2.57052	89.4459
2019-02-18 07:00:00	9.48625	2.4697	89.3767
2019-02-18 08:00:00	9.48708	2.29269	90.6968
2019-02-18 09:00:00	10.6282	2.23728	89.2596
2019-02-18 10:00:00	10.9439	2.19391	89.5447
2019-02-18 11:00:00	10.2349	2.32634	93.441
2019-02-18 12:00:00	10.8559	2.14344	94.4921
2019-02-18 13:00:00	11.1313	1.91648	94.045
2019-02-18 14:00:00	11.5262	1.7048	92.0458
2019-02-18 15:00:00	11.913	1.45366	92.8768
2019-02-18 16:00:00	12.288	1.36448	92.4734
2019-02-18 17:00:00	12.5176	1.40467	92.167
2019-02-18 18:00:00	12.4925	1.31524	92.1498
2019-02-18 19:00:00	12.5329	0.906806	92.3492
2019-02-18 20:00:00	12.4598	0.580956	92.8498
2019-02-18 21:00:00	12.5693	0.731438	93.2177
2019-02-18 22:00:00	12.5365	0.285278	93.9456
2019-02-18 23:00:00	12.4216	0.580589	94.6166
2019-02-19	12.3445	0.938798	94.7686
2019-02-19 01:00:00	12.2191	1.09219	94.6164
2019-02-19 02:00:00	12.2352	1.17181	94.4923
2019-02-19 03:00:00	12.2069	1.13542	94.9133
2019-02-19 04:00:00	12.3565	1.22438	94.8324
2019-02-19 05:00:00	10.9514	1.43564	96.4647
2019-02-19 06:00:00	11.1342	1.60341	96.5537
2019-02-19 07:00:00	12.2185	1.52692	95.8248
2019-02-19 08:00:00	13.1346	1.31096	96.3858
2019-02-19 09:00:00	16.3318	1.02734	86.6396
2019-02-19 10:00:00	17.1574	0.879689	81.3726
2019-02-19 11:00:00	17.5399	0.270443	79.4296
2019-02-19 12:00:00	20.4173	0.457591	71.3803
2019-02-19 13:00:00	20.5113	0.994798	71.1634
2019-02-19 14:00:00	20.446	1.48482	72.2495
2019-02-19 15:00:00	19.289	2.06337	79.386
2019-02-19 16:00:00	18.7797	1.99731	82.8544
2019-02-19 17:00:00	16.3702	1.50066	94.0102
2019-02-19 18:00:00	15.4599	1.96485	95.9786
2019-02-19 19:00:00	15.206	2.0207	96.0461
2019-02-19 20:00:00	15.1431	1.98355	95.5925
2019-02-19 21:00:00	14.9971	1.854	95.2033
2019-02-19 22:00:00	14.6865	1.859	95.3384
2019-02-19 23:00:00	14.5687	1.89021	95.1418
2019-02-20	14.1186	1.90112	96.2234
2019-02-20 01:00:00	14.0338	1.94262	96.0518
2019-02-20 02:00:00	13.9621	2.02743	95.9289
2019-02-20 03:00:00	13.8094	1.96946	96.3493
2019-02-20 04:00:00	13.728	2.01191	96.1733
2019-02-20 05:00:00	13.9276	1.83775	96.7497
2019-02-20 06:00:00	13.8707	1.88092	96.6845
2019-02-20 07:00:00	13.5013	1.85495	97.3341
2019-02-20 08:00:00	13.305	1.70237	97.7302
2019-02-20 09:00:00	14.9758	1.67577	93.1532
2019-02-20 10:00:00	14.824	1.72753	92.6254
2019-02-20 11:00:00	14.6062	1.75824	92.9169
2019-02-20 12:00:00	15.391	1.65814	88.6719
2019-02-20 13:00:00	15.6037	1.62031	87.7261
2019-02-20 14:00:00	15.8871	1.62701	87.0506
2019-02-20 15:00:00	15.5482	1.81712	88.625
2019-02-20 16:00:00	15.6279	1.78469	88.7336
2019-02-20 17:00:00	14.9528	1.75167	92.1326
2019-02-20 18:00:00	15.0363	1.9116	92.5755
2019-02-20 19:00:00	15.1085	1.94813	92.6491
2019-02-20 20:00:00	15.1112	2.00174	92.8927
2019-02-20 21:00:00	14.4174	1.95404	94.9597
2019-02-20 22:00:00	14.0088	1.95876	95.2995
2019-02-20 23:00:00	13.9582	2.05524	95.569
2019-02-21	13.7124	2.2185	95.6725
2019-02-21 01:00:00	13.6812	2.31015	95.7338
2019-02-21 02:00:00	13.6676	2.38145	95.7229
2019-02-21 03:00:00	13.2937	2.37206	95.9513
2019-02-21 04:00:00	13.2011	2.32097	96.0803
2019-02-21 05:00:00	12.8782	2.13874	96.0478
2019-02-21 06:00:00	12.7834	2.02257	96.0526
2019-02-21 07:00:00	12.6636	2.10347	96.6662
2019-02-21 08:00:00	12.5492	2.24231	97.3248
2019-02-21 09:00:00	12.8945	2.28761	95.2407
2019-02-21 10:00:00	12.8447	2.36784	95.1285
2019-02-21 11:00:00	13.007	2.33696	94.748
2019-02-21 12:00:00	13.1423	2.27632	93.4111
2019-02-21 13:00:00	13.2757	2.26347	93.3921
2019-02-21 14:00:00	13.3871	2.36773	93.3077
2019-02-21 15:00:00	13.0946	2.54882	93.7951
2019-02-21 16:00:00	13.0995	2.6617	93.6302
2019-02-21 17:00:00	12.796	2.65344	96.264
2019-02-21 18:00:00	12.4907	2.72266	96.7014
2019-02-21 19:00:00	12.4589	2.66738	97.0511
2019-02-21 20:00:00	12.392	2.63236	97.0606
2019-02-21 21:00:00	11.9957	2.93352	97.1761
2019-02-21 22:00:00	12.0037	2.78912	95.5835
2019-02-21 23:00:00	12.07	2.22792	95.4053
2019-02-22	11.761	1.77382	95.3164
2019-02-22 01:00:00	11.8383	1.52632	94.8604
2019-02-22 02:00:00	11.9543	1.76979	94.8058
2019-02-22 03:00:00	11.9651	1.9361	95.057
2019-02-22 04:00:00	12.0733	1.70589	95.2104
2019-02-22 05:00:00	11.9423	1.22956	93.9675
2019-02-22 06:00:00	12.0819	1.16196	93.8928
2019-02-22 07:00:00	12.4039	1.43872	92.0063
2019-02-22 08:00:00	12.7609	1.67988	90.5471
2019-02-22 09:00:00	14.8447	1.94016	79.9644
2019-02-22 10:00:00	14.9116	1.95185	78.7986
2019-02-22 11:00:00	15.0409	1.86245	77.3212
2019-02-22 12:00:00	15.8461	1.82456	69.6646
2019-02-22 13:00:00	15.7736	1.8229	69.1824
2019-02-22 14:00:00	15.8375	1.93018	68.1333
2019-02-22 15:00:00	14.9379	2.06588	69.2111
2019-02-22 16:00:00	14.493	2.22554	71.4365
2019-02-22 17:00:00	12.3764	2.2382	79.665
2019-02-22 18:00:00	12.3838	2.55582	79.9888
2019-02-22 19:00:00	12.3157	2.73197	82.9481
2019-02-22 20:00:00	12.0847	2.67991	83.5401
2019-02-22 21:00:00	11.7557	2.57207	83.5118
2019-02-22 22:00:00	11.6186	2.58986	84.0765
2019-02-22 23:00:00	11.4671	2.86907	84.7602
2019-02-23	10.8814	3.13697	86.0255
2019-02-23 01:00:00	10.7525	3.44031	85.8511
2019-02-23 02:00:00	10.7058	3.63702	85.1495
2019-02-23 03:00:00	10.3048	3.63091	84.33
2019-02-23 04:00:00	10.2659	3.46318	83.5584
2019-02-23 05:00:00	10.1233	3.30896	83.4732
2019-02-23 06:00:00	9.97856	3.45093	83.2017
2019-02-23 07:00:00	9.57158	3.49442	84.0002
2019-02-23 08:00:00	9.00262	3.51137	85.5445
2019-02-23 09:00:00	9.26312	3.5474	83.912
2019-02-23 10:00:00	9.10853	3.69147	82.7119
2019-02-23 11:00:00	9.18187	3.84351	80.3042
2019-02-23 12:00:00	8.79009	3.9555	81.885
2019-02-23 13:00:00	8.86409	3.65873	80.545
2019-02-23 14:00:00	8.8995	3.52162	81.3703
2019-02-23 15:00:00	8.298	3.55659	88.7706
2019-02-23 16:00:00	8.08513	3.69557	91.9208
2019-02-23 17:00:00	7.71594	3.48838	93.3013
2019-02-23 18:00:00	7.69027	3.61001	92.9564
2019-02-23 19:00:00	7.43839	3.7569	93.2274
2019-02-23 20:00:00	7.32799	3.8033	93.0786
2019-02-23 21:00:00	7.35924	3.53278	92.9914
2019-02-23 22:00:00	7.4093	2.55773	92.936
2019-02-23 23:00:00	7.39381	2.49721	92.773
2019-02-24	7.3586	2.7582	93.1732
2019-02-24 01:00:00	7.39017	2.87693	93.0188
2019-02-24 02:00:00	7.46257	3.05523	92.9342
2019-02-24 03:00:00	7.48139	3.01282	93.3023
2019-02-24 04:00:00	7.50953	2.92712	93.1272
2019-02-24 05:00:00	7.66374	2.70472	91.5656
2019-02-24 06:00:00	7.69714	2.85376	91.5719
2019-02-24 07:00:00	7.99501	2.98716	91.325
2019-02-24 08:00:00	8.24646	2.99551	90.8897
2019-02-24 09:00:00	8.94015	2.51118	90.111
2019-02-24 10:00:00	8.78873	2.21704	91.8799
2019-02-24 11:00:00	8.62224	2.45239	92.8631
2019-02-24 12:00:00	9.71868	2.67017	89.0082
2019-02-24 13:00:00	10.0943	2.57617	87.4051
2019-02-24 14:00:00	10.2114	2.61243	87.466
2019-02-24 15:00:00	10.4447	2.66442	86.573
2019-02-24 16:00:00	10.4753	2.63742	87.5452
2019-02-24 17:00:00	10.2612	2.04858	89.9911
2019-02-24 18:00:00	10.1627	2.30547	90.9695
2019-02-24 19:00:00	10.1461	2.33745	90.9872
2019-02-24 20:00:00	10.1159	2.21755	91.1951
2019-02-24 21:00:00	10.0591	2.22109	92.7519
2019-02-24 22:00:00	9.86533	2.08137	93.5883
2019-02-24 23:00:00	9.88675	1.92199	93.4785
2019-02-25	9.78808	1.7203	93.826
2019-02-25 01:00:00	9.74346	1.69853	94.1653
2019-02-25 02:00:00	9.77118	1.68451	94.1862
2019-02-25 03:00:00	9.61864	1.67435	94.271
2019-02-25 04:00:00	9.66417	1.7714	94.2682
2019-02-25 05:00:00	10.0463	1.85414	94.4896
2019-02-25 06:00:00	10.287	1.86424	94.1116
2019-02-25 07:00:00	11.0061	1.92028	90.5509
2019-02-25 08:00:00	11.4339	1.88221	88.1578
2019-02-25 09:00:00	12.6273	1.98849	83.9179
2019-02-25 10:00:00	12.6097	2.04936	83.4358
2019-02-25 11:00:00	12.896	2.14869	82.4434
2019-02-25 12:00:00	13.5749	2.31064	79.3081
2019-02-25 13:00:00	13.891	2.49785	78.4782
2019-02-25 14:00:00	13.8946	2.75929	78.5259
2019-02-25 15:00:00	13.3745	3.02618	81.612
2019-02-25 16:00:00	13.081	3.11908	83.6365
2019-02-25 17:00:00	12.3411	2.88088	88.3205
2019-02-25 18:00:00	12.1991	2.8959	88.6185
2019-02-25 19:00:00	12.1584	2.85367	87.6553
2019-02-25 20:00:00	12.1189	2.91313	87.2314
2019-02-25 21:00:00	11.7522	2.90297	87.8395
2019-02-25 22:00:00	11.5305	2.76835	88.0881
2019-02-25 23:00:00	11.4703	2.66998	87.2918
2019-02-26	11.284	2.6728	86.0882
2019-02-26 01:00:00	11.1956	2.54498	85.2237
2019-02-26 02:00:00	11.106	2.44901	84.5506
2019-02-26 03:00:00	10.9992	2.3763	84.762
2019-02-26 04:00:00	10.8937	2.38868	84.3974
2019-02-26 05:00:00	10.8033	2.12277	86.5185
2019-02-26 06:00:00	10.7472	2.26642	86.6584
2019-02-26 07:00:00	10.8709	2.45502	86.3802
2019-02-26 08:00:00	11.0528	2.75323	86.5977
2019-02-26 09:00:00	13.0595	2.96903	76.1539
2019-02-26 10:00:00	13.3145	2.91381	76.0508
2019-02-26 11:00:00	13.5585	2.83916	75.6245
2019-02-26 12:00:00	13.9946	2.79165	75.3328
2019-02-26 13:00:00	14.0052	2.80553	75.8142
2019-02-26 14:00:00	13.9731	2.66399	75.9146
2019-02-26 15:00:00	13.344	2.49357	79.1469
2019-02-26 16:00:00	12.9864	2.43835	79.3647
2019-02-26 17:00:00	12.1234	2.17937	83.842
2019-02-26 18:00:00	11.9281	2.10702	84.513
2019-02-26 19:00:00	11.4241	1.82341	87.5568
2019-02-26 20:00:00	11.322	1.74673	88.1371
2019-02-26 21:00:00	11.1512	1.59491	90.1465
2019-02-26 22:00:00	11.066	1.38992	89.9415
2019-02-26 23:00:00	10.8485	1.46556	90.2374
2019-02-27	11.0456	1.51268	91.0582
2019-02-27 01:00:00	11.1406	1.61639	90.842
2019-02-27 02:00:00	11.0299	1.62414	91.144
2019-02-27 03:00:00	11.1915	1.49306	91.3015
2019-02-27 04:00:00	11.0625	1.45424	91.3546
2019-02-27 05:00:00	11.7208	1.05673	89.3044
2019-02-27 06:00:00	11.6987	0.821868	89.139
2019-02-27 07:00:00	11.7097	0.629998	89.6771
2019-02-27 08:00:00	11.9212	0.523401	90.1302
2019-02-27 09:00:00	14.4409	0.722937	80.4832
2019-02-27 10:00:00	15.5519	1.09862	77.9559
2019-02-27 11:00:00	16.4203	1.41383	76.2128
2019-02-27 12:00:00	18.2709	1.78763	70.2549
2019-02-27 13:00:00	18.714	1.93644	69.361
2019-02-27 14:00:00	18.9784	1.87519	69.2959
2019-02-27 15:00:00	18.127	1.74471	72.2793
2019-02-27 16:00:00	17.8264	1.54469	75.303
2019-02-27 17:00:00	16.1352	1.38303	85.7541
2019-02-27 18:00:00	15.5985	1.22007	87.6846
2019-02-27 19:00:00	15.2056	0.924731	89.4338
2019-02-27 20:00:00	15.0402	1.18591	89.6483
2019-02-27 21:00:00	14.656	1.68567	91.9403
2019-02-27 22:00:00	14.0663	1.79888	92.5192
2019-02-27 23:00:00	14.0446	1.85498	92.7025
2019-02-28	13.6686	1.7997	92.7913
2019-02-28 01:00:00	13.5164	1.75344	92.8559
2019-02-28 02:00:00	13.407	1.88018	92.9966
2019-02-28 03:00:00	13.0985	1.89443	93.9713
2019-02-28 04:00:00	12.9676	1.91397	94.0957
2019-02-28 05:00:00	12.8284	1.56844	93.6626
2019-02-28 06:00:00	12.7206	1.76368	93.9472
2019-02-28 07:00:00	12.7085	2.01759	94.0985
2019-02-28 08:00:00	12.8966	2.43086	94.1486
2019-02-28 09:00:00	13.3698	2.71432	91.3603
2019-02-28 10:00:00	13.2553	2.78266	91.0933
2019-02-28 11:00:00	13.0889	2.87174	90.6839
2019-02-28 12:00:00	13.121	2.86013	89.5907
2019-02-28 13:00:00	13.0485	2.8937	89.1483
2019-02-28 14:00:00	12.9421	2.79804	89.4736
2019-02-28 15:00:00	12.5044	2.81869	90.7412
2019-02-28 16:00:00	12.2866	2.77136	90.4747
2019-02-28 17:00:00	11.7104	2.64675	93.4334
2019-02-28 18:00:00	11.5364	2.83278	93.4053
2019-02-28 19:00:00	11.3112	2.82796	92.7863
2019-02-28 20:00:00	11.2486	2.61158	92.5177
2019-02-28 21:00:00	11.1248	2.47593	92.4731
2019-02-28 22:00:00	10.8584	2.3702	92.8134
2019-02-28 23:00:00	10.8376	2.35463	92.6355
2019-03-01	10.7776	2.41083	92.9646
2019-03-01 01:00:00	10.7428	2.51257	93.0103
2019-03-01 02:00:00	10.6612	2.52602	93.0026
2019-03-01 03:00:00	10.5677	2.43511	93.6954
2019-03-01 04:00:00	10.4846	2.31721	93.7206
2019-03-01 05:00:00	10.4458	2.07545	93.2687
2019-03-01 06:00:00	10.3984	2.26357	93.1052
2019-03-01 07:00:00	10.4566	2.33966	92.7418
2019-03-01 08:00:00	10.5228	2.24969	92.6949
2019-03-01 09:00:00	11.5636	2.14669	89.4324
2019-03-01 10:00:00	12.159	2.00458	88.0623
2019-03-01 11:00:00	12.563	1.8861	87.3005
2019-03-01 12:00:00	13.6562	1.72831	83.0044
2019-03-01 13:00:00	13.8555	1.64158	81.9614
2019-03-01 14:00:00	13.8987	1.61828	81.5674
2019-03-01 15:00:00	13.3661	1.94767	83.7443
2019-03-01 16:00:00	13.2609	2.28022	83.7241
2019-03-01 17:00:00	12.9356	2.15883	87.0198
2019-03-01 18:00:00	12.5547	2.3219	89.4633
2019-03-01 19:00:00	12.1682	2.29002	90.9998
2019-03-01 20:00:00	12.0607	2.21278	91.3151
2019-03-01 21:00:00	11.8735	2.1094	92.4707
2019-03-01 22:00:00	11.8329	1.97485	92.2125
2019-03-01 23:00:00	11.7657	1.88178	92.1409
2019-03-02	11.7026	1.84181	92.5032
2019-03-02 01:00:00	11.7122	1.76601	92.4299
2019-03-02 02:00:00	11.7288	1.66014	92.9441
2019-03-02 03:00:00	11.7293	1.53566	92.8294
2019-03-02 04:00:00	11.7683	1.43732	92.8915
2019-03-02 05:00:00	11.9307	1.18254	92.5313
2019-03-02 06:00:00	11.9065	0.917117	92.5463
2019-03-02 07:00:00	12.2004	0.731444	91.8738
2019-03-02 08:00:00	12.2954	0.418661	92.8685
2019-03-02 09:00:00	14.6513	0.180502	85.7454
2019-03-02 10:00:00	15.0856	0.577673	84.962
2019-03-02 11:00:00	15.9401	1.4886	82.4475
2019-03-02 12:00:00	18.0861	2.07252	76.5207
2019-03-02 13:00:00	18.6377	1.93085	74.1432
2019-03-02 14:00:00	18.5294	1.93019	74.1965
2019-03-02 15:00:00	17.6293	1.95043	79.18
2019-03-02 16:00:00	17.7199	1.83416	80.8499
2019-03-02 17:00:00	16.4177	1.45971	89.2807
2019-03-02 18:00:00	15.8155	1.27777	90.9347
2019-03-02 19:00:00	15.3651	0.907829	91.9956
2019-03-02 20:00:00	15.1814	0.89576	93.0383
2019-03-02 21:00:00	15.0447	1.11785	94.4535
2019-03-02 22:00:00	14.8395	1.40789	94.5514
2019-03-02 23:00:00	14.8099	1.18157	94.6316
2019-03-03	14.2825	1.26372	95.5673
2019-03-03 01:00:00	13.9084	1.34184	96.0558
2019-03-03 02:00:00	13.9223	1.29218	96.1626
2019-03-03 03:00:00	13.5417	1.27434	96.5914
2019-03-03 04:00:00	13.5567	1.17563	96.5131
2019-03-03 05:00:00	13.5982	1.48382	95.5653
2019-03-03 06:00:00	13.5378	1.66112	95.8228
2019-03-03 07:00:00	13.6238	1.85839	96.0617
2019-03-03 08:00:00	13.6865	1.53429	97.2938
2019-03-03 09:00:00	13.8453	1.11239	94.6209
2019-03-03 10:00:00	13.3302	0.486449	94.3604
2019-03-03 11:00:00	13.9303	0.550677	92.7955
2019-03-03 12:00:00	14.7605	0.94791	89.7031
2019-03-03 13:00:00	14.8921	0.513521	89.0971
2019-03-03 14:00:00	15.1292	1.0121	89.105
2019-03-03 15:00:00	15.0288	1.37791	87.9255
2019-03-03 16:00:00	15.0528	1.30913	87.331
2019-03-03 17:00:00	13.8017	1.03672	91.493
2019-03-03 18:00:00	13.7703	1.02526	90.0246
2019-03-03 19:00:00	13.4336	1.16853	90.4117
2019-03-03 20:00:00	13.4379	1.34677	89.4742
2019-03-03 21:00:00	12.8749	1.40421	90.8617
2019-03-03 22:00:00	12.0995	1.50272	93.4405
2019-03-03 23:00:00	11.9426	1.46292	93.2814
2019-03-04	11.5942	1.53384	93.3024
2019-03-04 01:00:00	11.6384	1.4954	93.3399
2019-03-04 02:00:00	11.294	1.55902	94.0465
2019-03-04 03:00:00	10.2854	1.64072	94.5745
2019-03-04 04:00:00	10.3537	1.67972	94.837
2019-03-04 05:00:00	10.1902	1.61639	92.6239
2019-03-04 06:00:00	10.4289	1.51586	92.6443
2019-03-04 07:00:00	11.0194	1.65442	91.9585
2019-03-04 08:00:00	11.3884	1.6301	89.8467
2019-03-04 09:00:00	15.1338	1.73118	70.776
2019-03-04 10:00:00	15.1497	2.06561	71.0768
2019-03-04 11:00:00	14.9341	2.18977	72.5262
2019-03-04 12:00:00	16.7925	2.35787	64.0561
2019-03-04 13:00:00	16.7952	2.71062	64.2683
2019-03-04 14:00:00	16.4607	2.99317	65.9475
2019-03-04 15:00:00	15.6092	3.3697	68.2951
2019-03-04 16:00:00	15.3976	3.2517	67.4004
2019-03-04 17:00:00	12.6547	2.55915	79.2934
2019-03-04 18:00:00	12.4288	2.48118	80.5394
2019-03-04 19:00:00	12.0689	2.40099	81.7377
2019-03-04 20:00:00	11.9171	2.30376	81.4815
2019-03-04 21:00:00	11.4643	2.30459	82.8404
2019-03-04 22:00:00	11.2017	2.11989	84.104
2019-03-04 23:00:00	11.1199	2.36147	83.6024
2019-03-05	10.8782	2.4352	82.9503
2019-03-05 01:00:00	10.9468	2.66127	82.3307
2019-03-05 02:00:00	11.08	2.56982	81.3325
2019-03-05 03:00:00	10.8421	2.45039	81.6846
2019-03-05 04:00:00	10.8381	2.60244	81.9719
2019-03-05 05:00:00	10.6199	2.31483	84.1574
2019-03-05 06:00:00	10.6241	2.26355	84.5384
2019-03-05 07:00:00	10.5853	2.19745	85.2993
2019-03-05 08:00:00	10.6297	2.26498	85.2221
2019-03-05 09:00:00	11.149	2.12894	89.3693
2019-03-05 10:00:00	10.8864	2.05555	91.7283
2019-03-05 11:00:00	10.8915	2.35271	93.2169
2019-03-05 12:00:00	10.6415	2.24894	96.1551
2019-03-05 13:00:00	10.866	2.21985	96.3718
2019-03-05 14:00:00	11.2716	1.87348	95.2295
2019-03-05 15:00:00	11.6059	1.70372	95.6805
2019-03-05 16:00:00	11.6218	1.84974	94.88
2019-03-05 17:00:00	11.106	2.33975	96.7163
2019-03-05 18:00:00	11.232	1.98433	96.1158
2019-03-05 19:00:00	11.439	1.86565	95.9107
2019-03-05 20:00:00	11.6783	1.1779	95.7017
2019-03-05 21:00:00	11.7096	0.638631	96.1414
2019-03-05 22:00:00	11.7253	0.633038	96.2873
2019-03-05 23:00:00	11.7956	0.632007	96.3644
2019-03-06	11.9583	0.692811	96.5804
2019-03-06 01:00:00	12.1129	0.86887	96.4436
2019-03-06 02:00:00	12.1485	1.12233	96.3461
2019-03-06 03:00:00	12.1702	1.22413	96.8466
2019-03-06 04:00:00	12.2193	1.41079	97.0555
2019-03-06 05:00:00	12.1799	1.35857	95.5249
2019-03-06 06:00:00	12.3772	1.36328	95.622
2019-03-06 07:00:00	12.8881	1.41871	95.7688
2019-03-06 08:00:00	13.517	1.5651	95.3099
2019-03-06 09:00:00	16.2396	1.60169	83.406
2019-03-06 10:00:00	16.8852	1.50769	79.6957
2019-03-06 11:00:00	17.4868	1.57625	76.4695
2019-03-06 12:00:00	17.876	1.95553	72.3542
2019-03-06 13:00:00	17.6034	2.03923	73.5902
2019-03-06 14:00:00	16.921	1.89122	79.8709
2019-03-06 15:00:00	14.9707	2.11102	91.6216
2019-03-06 16:00:00	14.6955	1.93706	93.8198
2019-03-06 17:00:00	13.397	1.80692	96.6343
2019-03-06 18:00:00	13.2169	2.10715	96.5777
2019-03-06 19:00:00	12.9954	2.08033	95.9538
2019-03-06 20:00:00	12.9205	2.15295	95.4341
2019-03-06 21:00:00	12.4238	2.25281	95.8737
2019-03-06 22:00:00	12.201	2.37746	95.7107
2019-03-06 23:00:00	12.1383	2.6632	95.2327
2019-03-07	11.8278	2.89151	94.9399
2019-03-07 01:00:00	11.8869	2.98582	94.1773
2019-03-07 02:00:00	11.7258	2.958	93.8199
2019-03-07 03:00:00	11.3542	2.84751	92.9786
2019-03-07 04:00:00	11.3047	2.853	91.8729
2019-03-07 05:00:00	11.18	2.72595	90.1318
2019-03-07 06:00:00	10.9372	3.05229	88.697
2019-03-07 07:00:00	10.6299	3.31292	88.2846
2019-03-07 08:00:00	10.5445	3.64929	89.4192
2019-03-07 09:00:00	10.9158	4.15798	82.2347
2019-03-07 10:00:00	10.93	4.9141	80.4154
2019-03-07 11:00:00	10.7044	5.01185	79.8054
2019-03-07 12:00:00	10.3894	4.93545	79.2561
2019-03-07 13:00:00	10.1837	4.59558	80.3361
2019-03-07 14:00:00	9.95119	4.37621	79.8667
2019-03-07 15:00:00	8.95543	4.2481	84.8383
2019-03-07 16:00:00	8.56513	4.18631	86.8341
2019-03-07 17:00:00	7.66325	3.47994	91.8585
2019-03-07 18:00:00	7.63647	3.6532	91.425
2019-03-07 19:00:00	7.59845	3.65165	91.8664
2019-03-07 20:00:00	7.59856	3.75442	91.8717
2019-03-07 21:00:00	7.29339	3.99337	93.5196
2019-03-07 22:00:00	7.23874	3.83562	93.7915
2019-03-07 23:00:00	7.23165	3.51441	93.9199
2019-03-08	7.01354	3.45552	94.2771
2019-03-08 01:00:00	6.91678	3.53079	94.4099
2019-03-08 02:00:00	6.83923	3.41696	94.2638
2019-03-08 03:00:00	6.61719	3.28428	93.4677
2019-03-08 04:00:00	6.63387	3.25864	93.1451
2019-03-08 05:00:00	6.93648	3.25543	89.7052
2019-03-08 06:00:00	7.09737	3.33397	88.5302
2019-03-08 07:00:00	7.4932	3.29529	85.4013
2019-03-08 08:00:00	7.90206	3.47188	81.8376
2019-03-08 09:00:00	9.21968	3.95313	74.9234
2019-03-08 10:00:00	10.0391	4.01208	72.8497
2019-03-08 11:00:00	10.3518	3.89698	72.0985
2019-03-08 12:00:00	10.7595	3.88945	74.5841
2019-03-08 13:00:00	10.8621	3.8741	75.1436
2019-03-08 14:00:00	10.701	3.93611	75.5668
2019-03-08 15:00:00	10.5314	3.8591	77.9859
2019-03-08 16:00:00	10.178	3.60886	78.9208
2019-03-08 17:00:00	9.71243	3.0773	83.8072
2019-03-08 18:00:00	9.65977	3.14457	84.3486
2019-03-08 19:00:00	9.6384	3.01859	85.0872
2019-03-08 20:00:00	9.59199	2.80134	86.5432
2019-03-08 21:00:00	9.32928	2.36755	90.0995
2019-03-08 22:00:00	9.22744	2.33598	91.6424
2019-03-08 23:00:00	9.15643	2.43416	93.3208
2019-03-09	8.99799	2.34717	94.9188
2019-03-09 01:00:00	9.02133	2.42848	94.9198
2019-03-09 02:00:00	9.08703	2.61069	94.8528
2019-03-09 03:00:00	9.31929	2.45751	94.9048
2019-03-09 04:00:00	9.41052	2.44132	94.9988
2019-03-09 05:00:00	9.59325	2.1241	94.9919
2019-03-09 06:00:00	9.67291	1.98569	95.1997
2019-03-09 07:00:00	9.78881	1.81765	95.8605
2019-03-09 08:00:00	9.98108	1.13608	96.2822
2019-03-09 09:00:00	11.3332	0.911318	95.0263
2019-03-09 10:00:00	11.812	1.12279	94.8649
2019-03-09 11:00:00	11.6003	1.24009	96.725
2019-03-09 12:00:00	12.5116	1.10962	96.4049
2019-03-09 13:00:00	12.6735	1.13449	96.5663
2019-03-09 14:00:00	13.1717	1.11566	94.6714
2019-03-09 15:00:00	13.5795	1.02871	95.7308
2019-03-09 16:00:00	13.7066	0.926572	95.0504
2019-03-09 17:00:00	12.9612	0.432144	95.9189
2019-03-09 18:00:00	12.9277	0.932885	96.0096
2019-03-09 19:00:00	12.9021	1.1529	96.4719
2019-03-09 20:00:00	12.7334	1.23464	96.6646
2019-03-09 21:00:00	12.4798	1.23015	97.0957
2019-03-09 22:00:00	12.298	1.14018	96.8403
2019-03-09 23:00:00	12.2646	1.18634	97.0726
2019-03-10	12.195	1.41443	97.0896
2019-03-10 01:00:00	12.1489	1.70589	97.1643
2019-03-10 02:00:00	12.0742	1.68648	97.2335
2019-03-10 03:00:00	11.9532	1.5939	95.6169
2019-03-10 04:00:00	12.0084	1.46541	95.4831
2019-03-10 05:00:00	12.3216	1.28657	94.2803
2019-03-10 06:00:00	12.3827	1.5389	94.3812
2019-03-10 07:00:00	12.9371	1.47959	93.5268
2019-03-10 08:00:00	13.1529	1.51376	94.0716
2019-03-10 09:00:00	15.0083	1.42315	80.9363
2019-03-10 10:00:00	15.2357	1.4483	78.6318
2019-03-10 11:00:00	15.2523	1.27401	77.886
2019-03-10 12:00:00	16.55	1.10103	70.3053
2019-03-10 13:00:00	16.2702	1.02236	71.6155
2019-03-10 14:00:00	16.2919	0.827379	72.1387
2019-03-10 15:00:00	15.9531	0.585616	74.4758
2019-03-10 16:00:00	16.0143	0.211951	74.7847
2019-03-10 17:00:00	13.511	0.416887	87.6443
2019-03-10 18:00:00	13.1005	0.184768	89.6235
2019-03-10 19:00:00	12.6987	0.487652	91.6079
2019-03-10 20:00:00	12.7603	0.820836	91.7835
2019-03-10 21:00:00	12.0725	0.96516	94.9249
2019-03-10 22:00:00	11.528	1.01883	97.2055
2019-03-10 23:00:00	11.4369	1.27385	97.1192
2019-03-11	11.1899	1.22938	97.5242
2019-03-11 01:00:00	11.5399	1.35234	97.1127
2019-03-11 02:00:00	11.4197	1.56513	96.9575
2019-03-11 03:00:00	10.8046	1.82046	97.3421
2019-03-11 04:00:00	11.1396	1.9181	96.9255
2019-03-11 05:00:00	11.9872	1.87487	95.0745
2019-03-11 06:00:00	11.8712	1.65909	94.9885
2019-03-11 07:00:00	11.4366	1.45944	93.4488
2019-03-11 08:00:00	11.2645	1.50745	92.9313
2019-03-11 09:00:00	14.6801	1.25203	76.0065
2019-03-11 10:00:00	14.906	0.977375	74.833
2019-03-11 11:00:00	15.5588	0.945623	70.7913
2019-03-11 12:00:00	18.1033	1.0335	57.0406
2019-03-11 13:00:00	18.3856	1.09881	55.5195
2019-03-11 14:00:00	18.7337	1.22038	53.7786
2019-03-11 15:00:00	18.5699	1.41321	52.9214
2019-03-11 16:00:00	18.2569	1.53795	57.4315
2019-03-11 17:00:00	14.6694	1.0313	75.5563
2019-03-11 18:00:00	14.4108	1.16229	75.7166
2019-03-11 19:00:00	13.7635	1.1594	79.7559
2019-03-11 20:00:00	13.5764	1.12416	81.3337
2019-03-11 21:00:00	11.9732	1.17983	90.2402
2019-03-11 22:00:00	11.0908	1.26951	93.5971
2019-03-11 23:00:00	10.9037	1.40347	94.6563
2019-03-12	10.0341	1.58312	97.5286
2019-03-12 01:00:00	10.0291	1.50583	97.3739
2019-03-12 02:00:00	10.0427	1.33255	97.4663
2019-03-12 03:00:00	9.00647	1.29355	98.8291
2019-03-12 04:00:00	9.05291	1.2463	98.4847
2019-03-12 05:00:00	9.35655	1.28715	97.6131
2019-03-12 06:00:00	9.3662	1.39392	97.4079
2019-03-12 07:00:00	10.6616	1.30652	94.9593
2019-03-12 08:00:00	12.8783	0.996975	85.9605
2019-03-12 09:00:00	17.5912	0.730979	61.6885
2019-03-12 10:00:00	18.1675	0.693712	57.0061
2019-03-12 11:00:00	18.3683	0.865836	55.8342
2019-03-12 12:00:00	21.3046	1.02593	39.4381
2019-03-12 13:00:00	21.5076	1.05126	37.6435
2019-03-12 14:00:00	21.5793	1.1818	36.5151
2019-03-12 15:00:00	20.8427	1.32791	41.551
2019-03-12 16:00:00	20.4834	1.41025	47.329
2019-03-12 17:00:00	16.1873	1.57363	65.5528
2019-03-12 18:00:00	16.0201	1.63357	65.2407
2019-03-12 19:00:00	15.4855	1.49015	67.4996
2019-03-12 20:00:00	15.2202	1.41522	70.3959
2019-03-12 21:00:00	13.584	1.37701	80.0865
2019-03-12 22:00:00	12.3536	1.49045	87.0246
2019-03-12 23:00:00	12.3962	1.64679	87.1106
2019-03-13	11.6792	1.74625	91.2037
2019-03-13 01:00:00	11.8205	1.85935	91.2895
2019-03-13 02:00:00	11.7215	1.98679	91.0059
2019-03-13 03:00:00	11.2274	2.13485	92.4987
2019-03-13 04:00:00	11.046	2.17656	92.097
2019-03-13 05:00:00	12.2485	2.23578	87.8562
2019-03-13 06:00:00	12.41	2.3674	86.5028
2019-03-13 07:00:00	13.4164	2.48258	84.3897
2019-03-13 08:00:00	14.7507	2.80905	79.1723
2019-03-13 09:00:00	18.7796	3.6522	62.0149
2019-03-13 10:00:00	18.7454	4.18631	61.0066
2019-03-13 11:00:00	18.434	4.21802	61.3508
2019-03-13 12:00:00	20.4537	4.23753	53.7237
2019-03-13 13:00:00	20.2264	4.25265	54.2197
2019-03-13 14:00:00	19.8758	4.19834	55.3414
2019-03-13 15:00:00	18.7246	4.05938	60.4771
2019-03-13 16:00:00	18.5757	3.64809	60.7985
2019-03-13 17:00:00	15.6674	2.99307	74.6213
2019-03-13 18:00:00	14.9741	2.9937	78.3151
2019-03-13 19:00:00	14.6287	2.99833	79.9533
2019-03-13 20:00:00	14.6163	2.91262	79.5235
2019-03-13 21:00:00	14.3043	2.85183	80.6445
2019-03-13 22:00:00	13.6614	2.79033	82.735
2019-03-13 23:00:00	13.5762	2.67728	83.1617
2019-03-14	13.3841	2.54464	85.217
2019-03-14 01:00:00	13.2157	2.46775	85.4215
2019-03-14 02:00:00	13.2032	2.41635	85.0933
2019-03-14 03:00:00	12.7835	2.35822	88.7571
2019-03-14 04:00:00	12.7137	2.18556	88.8326
2019-03-14 05:00:00	13.7018	1.82577	88.527
2019-03-14 06:00:00	13.6356	1.60286	88.9172
2019-03-14 07:00:00	15.3668	1.1865	83.2191
2019-03-14 08:00:00	16.7339	0.875979	78.017
2019-03-14 09:00:00	18.9116	0.427179	68.9575
2019-03-14 10:00:00	20.0279	0.538279	63.1335
2019-03-14 11:00:00	20.6997	0.624693	60.1701
2019-03-14 12:00:00	20.4199	1.29975	60.3591
2019-03-14 13:00:00	19.6632	2.36001	63.7891
2019-03-14 14:00:00	18.2192	2.54682	74.0701
2019-03-14 15:00:00	16.0514	2.52751	82.7075
2019-03-14 16:00:00	15.63	2.63214	84.7807
2019-03-14 17:00:00	13.7914	2.78329	90.0197
2019-03-14 18:00:00	13.4401	2.92895	90.0607
2019-03-14 19:00:00	13.2694	3.14759	90.6409
2019-03-14 20:00:00	13.0185	3.19258	90.8705
2019-03-14 21:00:00	12.4659	3.0249	90.7204
2019-03-14 22:00:00	12.165	2.84837	91.375
2019-03-14 23:00:00	12.1005	2.78603	90.7493
2019-03-15	11.7656	2.82053	91.0839
2019-03-15 01:00:00	11.5973	2.91553	91.3604
2019-03-15 02:00:00	11.5097	2.85963	91.3546
2019-03-15 03:00:00	11.0782	2.59823	92.3739
2019-03-15 04:00:00	11.1181	2.47932	92.3736
2019-03-15 05:00:00	11.4898	2.15234	91.2418
2019-03-15 06:00:00	11.4414	2.2511	91.1696
2019-03-15 07:00:00	11.3745	2.46172	90.7131
2019-03-15 08:00:00	11.3213	2.67281	89.6878
2019-03-15 09:00:00	14.4021	2.69747	75.1031
2019-03-15 10:00:00	14.2963	2.56998	74.7852
2019-03-15 11:00:00	14.0304	2.11757	74.5213
2019-03-15 12:00:00	16.2762	1.98283	59.932
2019-03-15 13:00:00	16.8094	1.83042	57.2597
2019-03-15 14:00:00	17.3834	1.89159	53.7219
2019-03-15 15:00:00	17.1863	1.74662	50.2187
2019-03-15 16:00:00	16.9746	1.56457	52.8768
2019-03-15 17:00:00	13.9894	1.34379	68.0303
2019-03-15 18:00:00	13.3151	1.40333	70.2185
2019-03-15 19:00:00	12.3734	1.56899	71.7901
2019-03-15 20:00:00	12.4889	1.64087	70.5542
2019-03-15 21:00:00	12.0789	1.74799	72.2569
2019-03-15 22:00:00	11.5359	1.70274	74.7795
2019-03-15 23:00:00	11.6776	1.91111	73.8165
2019-03-16	11.3071	2.00177	74.9837
2019-03-16 01:00:00	11.8167	1.96012	72.104
2019-03-16 02:00:00	12.0835	1.95667	69.7786
2019-03-16 03:00:00	12.0343	2.02444	67.2632
2019-03-16 04:00:00	12.0469	2.14891	65.3708
2019-03-16 05:00:00	12.1353	2.15296	63.2028
2019-03-16 06:00:00	12.384	2.29273	63.536
2019-03-16 07:00:00	12.8285	2.60731	61.5434
2019-03-16 08:00:00	13.2754	2.54503	56.8597
2019-03-16 09:00:00	16.4336	3.2232	45.4231
2019-03-16 10:00:00	16.553	3.81463	47.2781
2019-03-16 11:00:00	16.4013	4.0449	49.7248
2019-03-16 12:00:00	17.0324	3.97971	49.0313
2019-03-16 13:00:00	17.2946	3.8294	49.6027
2019-03-16 14:00:00	17.164	3.53084	50.1527
2019-03-16 15:00:00	15.5682	3.26596	59.5255
2019-03-16 16:00:00	15.2444	2.91417	60.5776
2019-03-16 17:00:00	14.1751	2.63356	65.261
2019-03-16 18:00:00	14.0667	2.68916	66.2641
2019-03-16 19:00:00	14.0863	2.71389	65.4047
2019-03-16 20:00:00	13.9569	2.54394	67.0929
2019-03-16 21:00:00	13.3514	2.29807	72.4548
2019-03-16 22:00:00	13.0368	2.15413	74.8834
2019-03-16 23:00:00	12.9728	1.95667	75.8465
2019-03-17	12.7017	1.79129	78.427
2019-03-17 01:00:00	12.5479	1.88812	79.4162
2019-03-17 02:00:00	12.4117	1.93552	79.6756
2019-03-17 03:00:00	12.0059	1.93858	81.6966
2019-03-17 04:00:00	12.1946	1.9198	81.3724
2019-03-17 05:00:00	12.647	2.05665	76.2259
2019-03-17 06:00:00	12.4976	1.68426	78.7842
2019-03-17 07:00:00	12.6499	1.65126	80.4883
2019-03-17 08:00:00	12.7144	1.65468	83.2881
2019-03-17 09:00:00	15.0525	1.82477	71.4508
2019-03-17 10:00:00	15.2113	2.13745	71.9408
2019-03-17 11:00:00	15.5272	2.37504	71.7263
2019-03-17 12:00:00	16.2965	2.4086	69.4296
2019-03-17 13:00:00	16.2635	2.35417	69.5829
2019-03-17 14:00:00	16.2818	2.32866	69.2275
2019-03-17 15:00:00	15.3159	2.43712	77.0589
2019-03-17 16:00:00	15.2982	2.23936	76.9044
2019-03-17 17:00:00	13.606	2.19634	87.5905
2019-03-17 18:00:00	13.4069	2.43385	88.5487
2019-03-17 19:00:00	13.1735	2.36475	89.7116
2019-03-17 20:00:00	13.1038	2.25341	90.0359
2019-03-17 21:00:00	12.9867	2.18871	91.4087
2019-03-17 22:00:00	12.8961	1.94443	91.9748
2019-03-17 23:00:00	12.7948	1.82449	91.8494
2019-03-18	12.6027	1.6239	93.1626
2019-03-18 01:00:00	12.5922	1.57024	93.2126
2019-03-18 02:00:00	12.6834	1.39675	92.9501
2019-03-18 03:00:00	12.3623	1.36679	94.6862
2019-03-18 04:00:00	12.4729	1.31849	94.4524
2019-03-18 05:00:00	12.7299	1.33071	94.3331
2019-03-18 06:00:00	12.7477	0.876918	94.6017
2019-03-18 07:00:00	13.1879	0.690494	93.9029
2019-03-18 08:00:00	13.8905	0.426867	92.6963
2019-03-18 09:00:00	16.9891	0.332198	80.7908
2019-03-18 10:00:00	17.7754	0.685992	78.136
2019-03-18 11:00:00	18.9754	1.10322	73.6144
2019-03-18 12:00:00	20.5521	1.28773	68.0003
2019-03-18 13:00:00	20.1623	1.1992	69.7715
2019-03-18 14:00:00	19.6637	0.524592	72.2381
2019-03-18 15:00:00	18.8427	0.13435	76.2859
2019-03-18 16:00:00	18.1733	0.318922	79.9512
2019-03-18 17:00:00	16.8842	0.372177	84.801
2019-03-18 18:00:00	16.6395	0.609341	87.4745
2019-03-18 19:00:00	16.3073	0.780621	88.3224
2019-03-18 20:00:00	15.8284	0.943575	90.5712
2019-03-18 21:00:00	15.0331	1.04813	94.117
2019-03-18 22:00:00	14.3953	1.16877	94.6319
2019-03-18 23:00:00	14.4275	1.18518	94.5775
2019-03-19	14.2809	1.1579	95.131
2019-03-19 01:00:00	14.2189	1.24842	94.8474
2019-03-19 02:00:00	14.378	1.36945	94.4728
2019-03-19 03:00:00	14.1919	1.52606	94.0272
2019-03-19 04:00:00	14.2809	1.62145	93.977
2019-03-19 05:00:00	14.6217	1.56297	93.3397
2019-03-19 06:00:00	14.4115	1.58081	92.8172
2019-03-19 07:00:00	14.5403	1.64982	90.5597
2019-03-19 08:00:00	14.6209	1.71551	90.2268
2019-03-19 09:00:00	17.2563	1.83507	79.2745
2019-03-19 10:00:00	17.2524	1.92332	80.1777
2019-03-19 11:00:00	17.2837	2.09981	80.1419
2019-03-19 12:00:00	18.5297	2.30828	75.1902
2019-03-19 13:00:00	18.2269	2.48726	76.3092
2019-03-19 14:00:00	18.1595	2.64352	76.6961
2019-03-19 15:00:00	17.2889	2.69332	80.9314
2019-03-19 16:00:00	16.9127	2.48337	80.6157
2019-03-19 17:00:00	15.3719	2.09207	86.405
2019-03-19 18:00:00	15.2443	2.00548	86.9815
2019-03-19 19:00:00	15.459	1.75358	85.6517
2019-03-19 20:00:00	15.4201	1.59823	85.5799
2019-03-19 21:00:00	15.285	1.45199	86.9698
2019-03-19 22:00:00	15.0038	1.34856	88.7026
2019-03-19 23:00:00	15.2294	1.24948	88.0611
2019-03-20	15.2244	1.1392	89.6211
2019-03-20 01:00:00	15.3424	1.09636	89.8755
2019-03-20 02:00:00	15.2646	1.06404	90.7013
2019-03-20 03:00:00	15.2019	1.04979	91.9392
2019-03-20 04:00:00	15.2573	0.856082	92.3322
2019-03-20 05:00:00	15.679	0.685246	89.873
2019-03-20 06:00:00	15.7229	0.606398	90.1769
2019-03-20 07:00:00	16.3133	0.943188	87.7787
2019-03-20 08:00:00	16.7233	1.68212	87.1556
2019-03-20 09:00:00	20.5571	2.48414	74.6007
2019-03-20 10:00:00	21.2839	4.13386	72.787
2019-03-20 11:00:00	21.4683	4.89812	72.4664
2019-03-20 12:00:00	24.4416	5.18638	65.3013
2019-03-20 13:00:00	24.4623	5.61663	65.4414
2019-03-20 14:00:00	24.4406	5.45484	65.9602
2019-03-20 15:00:00	24.1547	4.94767	67.7501
2019-03-20 16:00:00	23.7368	5.01031	69.9912
2019-03-20 17:00:00	21.9342	4.02473	77.7803
2019-03-20 18:00:00	21.5072	3.89826	81.6937
2019-03-20 19:00:00	21.1406	3.70976	84.1617
2019-03-20 20:00:00	20.863	3.39822	84.4087
2019-03-20 21:00:00	19.9407	3.0874	89.2464
2019-03-20 22:00:00	19.5371	2.81658	90.3465
2019-03-20 23:00:00	19.3315	2.68716	90.1159
2019-03-21	18.2665	2.58811	94.0673
2019-03-21 01:00:00	18.001	2.45169	94.4838
2019-03-21 02:00:00	17.9239	2.36198	93.9064
2019-03-21 03:00:00	17.1008	2.37178	95.9612
2019-03-21 04:00:00	16.886	2.27682	96.6609
2019-03-21 05:00:00	17.7138	2.28289	96.2152
2019-03-21 06:00:00	17.9226	2.29142	95.7451
2019-03-21 07:00:00	18.7545	2.31741	93.7387
2019-03-21 08:00:00	19.7642	2.53973	90.4589
2019-03-21 09:00:00	23.8956	2.75961	71.7987
2019-03-21 10:00:00	24.728	2.98132	67.8459
2019-03-21 11:00:00	25.4356	3.26501	64.8226
2019-03-21 12:00:00	26.8231	3.48232	59.8292
2019-03-21 13:00:00	26.584	3.73177	60.2175
2019-03-21 14:00:00	26.4414	3.84004	61.8832
2019-03-21 15:00:00	24.4091	3.54558	70.5125
2019-03-21 16:00:00	23.9979	2.76721	73.4692
2019-03-21 17:00:00	21.8341	1.56417	83.0075
2019-03-21 18:00:00	21.1404	1.55725	86.2542
2019-03-21 19:00:00	20.3652	2.17539	87.9009
2019-03-21 20:00:00	19.579	3.21962	88.2567
2019-03-21 21:00:00	17.8309	3.54475	88.2757
2019-03-21 22:00:00	16.5727	3.43972	86.5467
2019-03-21 23:00:00	16.0863	3.16959	84.4088
2019-03-22	15.211	3.19274	84.2424
2019-03-22 01:00:00	14.8871	3.25744	83.5144
2019-03-22 02:00:00	14.6148	3.24519	83.2689
2019-03-22 03:00:00	13.6578	3.16717	86.3645
2019-03-22 04:00:00	13.6204	3.181	87.4897
2019-03-22 05:00:00	13.5661	3.16034	87.3176
2019-03-22 06:00:00	13.5441	3.29156	89.0897
2019-03-22 07:00:00	13.458	3.36019	89.6754
2019-03-22 08:00:00	13.498	3.55601	90.8779
2019-03-22 09:00:00	13.6579	3.75922	88.6611
2019-03-22 10:00:00	13.3321	3.91832	89.0741
2019-03-22 11:00:00	13.1078	3.86388	89.5539
2019-03-22 12:00:00	12.5322	3.73558	90.0193
2019-03-22 13:00:00	12.2869	3.61202	91.9596
2019-03-22 14:00:00	12.1959	3.47488	92.1727
2019-03-22 15:00:00	11.5208	3.38411	93.6903
2019-03-22 16:00:00	11.5975	3.5936	93.2675
2019-03-22 17:00:00	10.8659	3.47406	92.5257
2019-03-22 18:00:00	10.807	3.77516	91.7139
2019-03-22 19:00:00	10.8766	3.88592	90.2901
2019-03-22 20:00:00	10.8814	3.65574	89.5575
2019-03-22 21:00:00	10.5116	3.57119	88.8368
2019-03-22 22:00:00	10.1292	3.50496	89.0018
2019-03-22 23:00:00	10.1852	3.57762	88.7892
2019-03-23	9.9577	3.69268	88.9989
2019-03-23 01:00:00	9.91742	3.79793	89.4578
2019-03-23 02:00:00	9.96937	3.81935	89.3107
2019-03-23 03:00:00	9.5512	3.91902	88.749
2019-03-23 04:00:00	9.58683	3.9388	88.5839
2019-03-23 05:00:00	9.53302	3.74298	88.6209
2019-03-23 06:00:00	9.46007	3.90432	88.8376
2019-03-23 07:00:00	9.42568	3.97191	88.2341
2019-03-23 08:00:00	9.16377	3.88981	88.9523
2019-03-23 09:00:00	9.87705	3.74267	83.7267
2019-03-23 10:00:00	9.81207	3.76792	83.6338
2019-03-23 11:00:00	9.88982	3.71435	83.9726
2019-03-23 12:00:00	10.1097	3.7457	84.1944
2019-03-23 13:00:00	10.232	4.00001	83.4024
2019-03-23 14:00:00	10.5456	4.30353	81.1218
2019-03-23 15:00:00	9.68478	4.3609	83.1948
2019-03-23 16:00:00	9.91485	4.30724	80.9576
2019-03-23 17:00:00	9.47668	3.63375	82.1472
2019-03-23 18:00:00	9.45802	3.92574	81.3029
2019-03-23 19:00:00	9.45892	3.95185	80.741
2019-03-23 20:00:00	9.45682	4.12152	81.8798
2019-03-23 21:00:00	9.07506	4.14125	83.0398
2019-03-23 22:00:00	9.07478	4.07436	82.4674
2019-03-23 23:00:00	9.06354	3.97297	82.0449
2019-03-24	8.8752	3.83522	83.5082
2019-03-24 01:00:00	9.00803	3.77329	82.482
2019-03-24 02:00:00	9.05632	3.57195	81.8481
2019-03-24 03:00:00	9.19606	3.38684	81.4855
2019-03-24 04:00:00	8.98203	3.15828	82.7748
2019-03-24 05:00:00	9.37394	2.65998	81.5252
2019-03-24 06:00:00	9.42513	2.97043	81.6648
2019-03-24 07:00:00	9.45526	3.288	81.7192
2019-03-24 08:00:00	9.59433	3.5722	82.6765
2019-03-24 09:00:00	11.5327	3.56973	74.0902
2019-03-24 10:00:00	11.9071	3.57419	73.4
2019-03-24 11:00:00	11.9966	3.61869	72.6692
2019-03-24 12:00:00	12.3858	3.43933	71.0187
2019-03-24 13:00:00	12.5621	3.31047	70.972
2019-03-24 14:00:00	12.3894	3.1673	71.4807
2019-03-24 15:00:00	11.5816	2.87283	78.3582
2019-03-24 16:00:00	11.5311	2.57806	77.8665
2019-03-24 17:00:00	10.9009	2.31027	85.6551
2019-03-24 18:00:00	10.836	2.15966	85.4389
2019-03-24 19:00:00	10.8422	2.28654	85.9568
2019-03-24 20:00:00	10.8389	2.27816	86.8753
2019-03-24 21:00:00	10.5151	2.12962	89.9696
2019-03-24 22:00:00	10.5426	2.0059	89.9061
2019-03-24 23:00:00	10.5377	1.77301	89.9338
2019-03-25	10.4316	1.71026	91.2489
2019-03-25 01:00:00	10.4507	1.63263	91.9984
2019-03-25 02:00:00	10.622	1.35594	92.286
2019-03-25 03:00:00	10.6587	1.2294	92.8475
2019-03-25 04:00:00	10.5506	1.55177	92.8091
2019-03-25 05:00:00	10.8204	1.99663	93.4654
2019-03-25 06:00:00	11.0255	1.73765	93.6292
[truncated: 35,969 more rows]
